# Supplementary material for: Targeted KRASG12V Degradation in vivo Elicits Lung Adenocarcinoma Regression with Subsequent Relapse from Dysregulated Proteolysis
Source: Cancer Res. Author manuscript; Available in PMC 2026 Jun 13. (PMC7619155; doi:10.1158/0008-5472.CAN-25-5172)
Supplement: 11 [file EMS214174-supplement-11.xlsx]

## Sheet: Sheet 1
Supplementary Table S5. SNV calling
CHROM	POS	ID	REF	ALT	QUAL	FILTER	AC	AF	AN	BaseQRankSum	DP	ExcessHet	FS	InbreedingCoeff	MLEAC	MLEAF	MQ	MQRankSum	QD	ReadPosRankSum	SOR	EFF	FORMAT	gene	stre	pos	deteff	1A.1	34sm.dTAG13	41.7_control	42.9.dTAG13	5A.sm	C10A.17	C10A.17.dTAG13	C1A.1.dTAG13	C1A.7	C1A.7_control	C2.1	C2.3	C2.7	C2.SM	C2A.1	C2A.3	C3.1	C3.3	C3.7	C3.sm	C4A.1	C4A.3
chr10	119199422	.	G	GA	224.02	.	6	0.077	78	0.674	199	0.9249	0.000	-0.1024	7	0.090	60.00	0.00	4.48	-2.530e-01	0.754	UTR_3_PRIME(MODIFIER||3558||Cand1|protein_coding|CODING|ENSMUST00000020315|15)	GT:AD:DP:GQ:PL	Cand1	MODIFIER	UTR_3_PRIME	protein_coding	0/0:4,0:4:9:0,9,135	0/0:1,0:1:3:0,3,27	0/0:7,0:7:15:0,15,225	0/0:2,0:2:6:0,6,67	0/0:2,0:2:6:0,6,52	0/1:2,3:5:41:65,0,41	0/0:6,0:6:15:0,15,225	0/0:2,0:2:6:0,6,32	0/0:2,0:2:6:0,6,54	0/0:1,0:1:3:0,3,28	0/0:3,0:3:9:0,9,100	0/1:3,3:6:54:54,0,66	0/0:5,0:5:9:0,9,135	0/0:17,0:17:39:0,39,585	0/0:5,0:5:12:0,12,180	0/0:0,0:0:0:0,0,0	0/0:7,0:7:21:0,21,231	0/0:2,0:2:6:0,6,38	0/0:7,0:7:21:0,21,206	0/1:4,3:7:43:43,0,91	0/0:3,0:3:9:0,9,87	0/0:2,0:2:6:0,6,69
chr10	119199526	.	CTA	C	44.18	.	1	0.013	78	-1.501e+00	362	0.0000	0.000	0.1619	1	0.013	60.00	0.00	4.42	-3.110e-01	0.693	UTR_3_PRIME(MODIFIER||3453||Cand1|protein_coding|CODING|ENSMUST00000020315|15)	GT:AD:DP:GQ:PL	Cand1	MODIFIER	UTR_3_PRIME	protein_coding	0/0:4,0:4:12:0,12,103	0/0:2,0:2:6:0,6,66	0/1:8,2:10:60:60,0,330	0/0:21,0:21:60:0,60,730	0/0:6,0:6:4:0,4,169	0/0:13,0:13:39:0,39,450	0/0:13,0:13:39:0,39,418	0/0:7,0:7:21:0,21,196	0/0:5,0:5:15:0,15,153	0/0:3,0:3:9:0,9,86	0/0:9,0:9:27:0,27,271	0/0:16,0:16:48:0,48,549	0/0:14,0:14:42:0,42,398	0/0:25,0:25:72:0,72,886	0/0:11,0:11:33:0,33,358	0/0:0,0:0:0:0,0,0	0/0:10,0:10:30:0,30,324	0/0:8,0:8:24:0,24,232	0/0:6,0:6:18:0,18,172	0/0:7,0:7:21:0,21,219	0/0:3,0:3:9:0,9,98	0/0:16,0:16:48:0,48,493
chr10	119199821	.	T	A	124.62	.	4	0.051	78	1.89	418	0.3595	3.473	-0.0927	4	0.051	60.00	0.00	2.40	0.794	1.440	UTR_3_PRIME(MODIFIER||3160||Cand1|protein_coding|CODING|ENSMUST00000020315|15)	GT:AD:DP:GQ:PL	Cand1	MODIFIER	UTR_3_PRIME	protein_coding	0/0:2,0:2:6:0,6,73	0/0:7,0:7:21:0,21,214	0/0:10,0:10:27:0,27,405	0/0:10,0:10:30:0,30,326	0/0:8,0:8:21:0,21,315	0/0:10,0:10:27:0,27,405	0/0:13,0:13:39:0,39,390	0/0:12,0:12:36:0,36,398	0/0:10,0:10:27:0,27,405	0/0:2,0:2:6:0,6,49	0/1:11,2:13:40:40,0,317	0/1:11,2:13:42:42,0,338	0/1:13,2:15:34:34,0,322	0/0:29,0:29:7:0,7,767	0/0:21,0:21:60:0,60,900	0/0:1,0:1:3:0,3,30	0/0:9,0:9:27:0,27,284	0/0:14,0:14:42:0,42,427	0/0:19,0:19:18:0,18,592	0/0:3,0:3:9:0,9,90	0/0:11,0:11:33:0,33,323	0/0:6,0:6:18:0,18,222
chr10	119200015	.	TA	TAA,T	454.67	.	7,5	0.090,0.064	78	0.674	363	4.6120	0.675	-0.2084	8,5	0.103,0.064	60.00	0.00	3.37	0.524	0.609	UTR_3_PRIME(MODIFIER||2965||Cand1|protein_coding|CODING|ENSMUST00000020315|15)	GT:AD:DP:GQ:PL	Cand1	MODIFIER	UTR_3_PRIME	protein_coding	0/0:2,0,0:2:6:0,6,77,6,77,77	0/0:3,0,0:3:6:0,6,90,6,90,90	0/0:8,0,0:8:15:0,15,225,15,225,225	0/1:4,4,0:8:69:69,0,73,81,85,167	0/0:8,0,0:8:21:0,21,315,21,315,315	0/0:3,0,0:3:9:0,9,64,9,64,64	0/0:8,0,0:8:18:0,18,270,18,270,270	0/0:9,0,0:9:18:0,18,270,18,270,270	0/0:6,0,0:6:17:0,17,123,17,123,123	0/0:0,0,0:0:0:0,0,0,0,0,0	0/0:8,0,0:8:24:0,24,267,24,267,267	0/0:10,0,0:10:0:0,0,252,0,252,252	0/2:11,0,6:17:83:83,115,311,0,196,178	0/2:14,0,5:19:67:67,108,367,0,259,244	0/2:7,0,3:10:30:30,51,181,0,130,122	0/0:1,0,0:1:3:0,3,15,3,15,15	0/0:8,0,0:8:3:0,3,125,3,125,125	0/2:10,0,4:14:57:57,86,266,0,179,167	0/1:8,2,0:10:17:17,0,136,41,142,183	0/0:5,0,0:5:15:0,15,128,15,128,128	0/0:7,0,0:7:15:0,15,225,15,225,225	0/0:2,0,0:2:6:0,6,49,6,49,49
chr10	119202360	.	C	A	53.25	.	1	0.013	78	-1.068e+00	332	0.0000	0.000	0.1621	1	0.013	60.00	0.00	7.61	1.67	0.148	UTR_3_PRIME(MODIFIER||621||Cand1|protein_coding|CODING|ENSMUST00000020315|15)	GT:AD:DP:GQ:PGT:PID:PL:PS	Cand1	MODIFIER	UTR_3_PRIME	protein_coding	0/0:6,0:6:18:.:.:0,18,208	0/0:1,0:1:3:.:.:0,3,29	0/0:11,0:11:33:.:.:0,33,315	0/0:20,0:20:60:.:.:0,60,703	0/0:12,0:12:33:.:.:0,33,495	0/0:11,0:11:30:.:.:0,30,450	0/0:8,0:8:24:.:.:0,24,281	0/0:13,0:13:39:.:.:0,39,459	0/0:9,0:9:27:.:.:0,27,269	0/0:3,0:3:9:.:.:0,9,109	0/0:9,0:9:27:.:.:0,27,315	0/0:14,0:14:36:.:.:0,36,540	0/0:9,0:9:24:.:.:0,24,360	0/0:11,0:11:33:.:.:0,33,381	0/0:13,0:13:36:.:.:0,36,540	0/0:2,0:2:3:.:.:0,3,45	0/0:5,0:5:15:.:.:0,15,164	0/0:11,0:11:33:.:.:0,33,344	0/0:8,0:8:24:.:.:0,24,251	0/0:5,0:5:15:.:.:0,15,143	0/0:6,0:6:15:.:.:0,15,225	0/0:7,0:7:21:.:.:0,21,255
chr10	119202361	.	T	C	53.25	.	1	0.013	78	-1.068e+00	333	0.0000	0.000	0.1621	1	0.013	60.00	0.00	7.61	1.07	0.148	UTR_3_PRIME(MODIFIER||620||Cand1|protein_coding|CODING|ENSMUST00000020315|15)	GT:AD:DP:GQ:PGT:PID:PL:PS	Cand1	MODIFIER	UTR_3_PRIME	protein_coding	0/0:6,0:6:18:.:.:0,18,208	0/0:1,0:1:3:.:.:0,3,29	0/0:11,0:11:33:.:.:0,33,315	0/0:20,0:20:60:.:.:0,60,703	0/0:12,0:12:33:.:.:0,33,495	0/0:11,0:11:30:.:.:0,30,450	0/0:8,0:8:24:.:.:0,24,281	0/0:13,0:13:39:.:.:0,39,459	0/0:9,0:9:27:.:.:0,27,269	0/0:3,0:3:9:.:.:0,9,109	0/0:9,0:9:27:.:.:0,27,315	0/0:15,0:15:39:.:.:0,39,585	0/0:9,0:9:24:.:.:0,24,360	0/0:11,0:11:33:.:.:0,33,381	0/0:13,0:13:36:.:.:0,36,540	0/0:2,0:2:3:.:.:0,3,45	0/0:5,0:5:15:.:.:0,15,164	0/0:11,0:11:33:.:.:0,33,344	0/0:8,0:8:24:.:.:0,24,251	0/0:5,0:5:15:.:.:0,15,143	0/0:6,0:6:15:.:.:0,15,225	0/0:7,0:7:21:.:.:0,21,255
chr10	119202362	.	G	A	53.25	.	1	0.013	78	-1.068e+00	333	0.0000	0.000	0.1614	1	0.013	60.00	0.00	7.61	1.07	0.148	UTR_3_PRIME(MODIFIER||619||Cand1|protein_coding|CODING|ENSMUST00000020315|15)	GT:AD:DP:GQ:PGT:PID:PL:PS	Cand1	MODIFIER	UTR_3_PRIME	protein_coding	0/0:6,0:6:18:.:.:0,18,208	0/0:1,0:1:3:.:.:0,3,29	0/0:11,0:11:33:.:.:0,33,315	0/0:20,0:20:60:.:.:0,60,703	0/0:12,0:12:33:.:.:0,33,495	0/0:12,0:12:33:.:.:0,33,495	0/0:8,0:8:24:.:.:0,24,281	0/0:13,0:13:39:.:.:0,39,459	0/0:9,0:9:27:.:.:0,27,269	0/0:3,0:3:9:.:.:0,9,109	0/0:9,0:9:27:.:.:0,27,315	0/0:15,0:15:39:.:.:0,39,585	0/0:9,0:9:24:.:.:0,24,360	0/0:11,0:11:33:.:.:0,33,381	0/0:13,0:13:36:.:.:0,36,540	0/0:2,0:2:3:.:.:0,3,45	0/0:5,0:5:15:.:.:0,15,164	0/0:11,0:11:33:.:.:0,33,344	0/0:8,0:8:24:.:.:0,24,251	0/0:5,0:5:15:.:.:0,15,143	0/0:6,0:6:15:.:.:0,15,225	0/0:7,0:7:21:.:.:0,21,255
chr10	119239291	.	TC	T	37.37	.	1	0.013	78	0.00	339	0.0000	0.000	-0.0442	1	0.013	60.00	0.00	9.34	0.00	0.693	INTRON(MODIFIER||||Cand1|protein_coding|CODING|ENSMUST00000020315|1)	GT:AD:DP:GQ:PL	Cand1	MODIFIER	INTRON	protein_coding	0/0:9,0:9:21:0,21,315	0/0:4,0:4:12:0,12,108	0/0:10,0:10:30:0,30,267	0/0:2,0:2:6:0,6,62	0/0:9,0:9:0:0,0,210	0/0:17,0:17:45:0,45,675	0/0:3,0:3:9:0,9,93	0/0:2,0:2:6:0,6,58	0/0:4,0:4:12:0,12,108	0/0:5,0:5:15:0,15,125	0/0:10,0:10:30:0,30,279	0/0:20,0:20:60:0,60,581	0/0:13,0:13:39:0,39,406	0/0:23,0:23:69:0,69,696	0/0:12,0:12:36:0,36,329	0/0:3,0:3:9:0,9,107	0/0:2,0:2:6:0,6,71	0/0:14,0:14:42:0,42,366	0/0:9,0:9:24:0,24,360	0/0:7,0:7:21:0,21,183	0/0:8,0:8:24:0,24,262	0/0:8,0:8:24:0,24,220
chr11	59817879	.	A	AT	422.53	.	12	0.154	78	0.192	836	4.3317	1.108	-0.1794	11	0.141	60.00	0.00	1.58	1.14	1.103	UTR_3_PRIME(MODIFIER||175||Cops3|protein_coding|CODING|ENSMUST00000019517|12)	GT:AD:DP:GQ:PGT:PID:PL:PS	Cops3	MODIFIER	UTR_3_PRIME	protein_coding	0/0:12,0:12:33:.:.:0,33,495	0/1:26,6:36:63:.:.:63,0,699	0/0:15,0:15:45:.:.:0,45,485	0/0:38,3:44:60:.:.:0,60,1032	0/0:2,0:2:6:.:.:0,6,67	0/1:11,2:13:17:.:.:17,0,271	0/0:26,2:28:27:.:.:0,27,655	0/0:20,0:20:60:.:.:0,60,758	0/0:18,0:18:54:.:.:0,54,532	0|1:40,5:45:2:0|1:59817879_A_AT:2,0,1040:59817879	0/0:19,0:19:57:.:.:0,57,626	0|0:24,1:25:47:0|1:59817879_A_AT:0,47,648:59817879	0/1:18,4:22:47:.:.:47,0,424	0/0:35,0:35:99:.:.:0,100,1058	0/1:13,4:17:62:.:.:62,0,316	0/0:4,0:4:9:.:.:0,9,135	0/1:12,4:16:47:.:.:47,0,291	0/0:33,0:33:99:.:.:0,99,1052	0/1:12,3:17:54:.:.:54,0,288	0/0:13,0:13:36:.:.:0,36,540	0/0:8,0:8:21:.:.:0,21,315	0/1:16,4:23:45:.:.:45,0,413
chr11	59817890	.	C	T	70.49	.	2	0.026	78	-4.680e-01	913	0.0599	1.241	0.0295	2	0.026	60.00	0.00	0.76	0.036	0.385	UTR_3_PRIME(MODIFIER||165||Cops3|protein_coding|CODING|ENSMUST00000019517|12)	GT:AD:DP:GQ:PGT:PID:PL:PS	Cops3	MODIFIER	UTR_3_PRIME	protein_coding	0/0:13,0:13:36:.:.:0,36,540	0|0:43,0:45:99:0|1:59817889_TCC_T:0,129,1897:59817889	0/0:17,0:17:14:.:.:0,14,471	0/0:45,0:45:99:.:.:0,105,1579	0/0:1,0:1:0:.:.:0,0,0	0/0:15,0:15:6:.:.:0,6,474	0/0:29,0:29:48:.:.:0,48,850	0/0:25,0:25:29:.:.:0,29,774	0/0:18,0:18:54:.:.:0,54,581	0|1:44,7:51:58:1|0:59817879_A_AT:58,0,1266:59817879	0/0:20,0:20:22:.:.:0,22,615	0|0:26,3:29:27:1|0:59817879_A_AT:0,27,853:59817879	0/0:23,0:23:57:.:.:0,57,855	0/0:35,0:35:99:.:.:0,100,1058	0/0:18,0:18:16:.:.:0,16,530	0/0:5,0:5:0:.:.:0,0,69	0/0:17,0:17:13:.:.:0,13,489	0/0:37,0:37:74:.:.:0,74,1149	0/0:20,0:20:0:.:.:0,0,554	0/0:13,0:13:36:.:.:0,36,540	0/0:9,0:9:0:.:.:0,0,214	0/0:28,0:28:9:.:.:0,9,799
chr11	59817971	.	G	A	258.22	.	4	0.051	78	0.264	1569	0.3499	1.524	-0.0545	4	0.051	60.00	0.00	1.59	-4.110e-01	0.535	UTR_3_PRIME(MODIFIER||84||Cops3|protein_coding|CODING|ENSMUST00000019517|12)	GT:AD:DP:GQ:PL	Cops3	MODIFIER	UTR_3_PRIME	protein_coding	0/0:29,0:29:81:0,81,1215	0/0:48,0:48:99:0,115,1502	0/0:34,0:34:99:0,99,994	0/0:45,0:45:99:0,105,1579	0/0:30,0:30:90:0,90,861	0/0:47,0:47:99:0,111,1406	0/0:37,0:37:99:0,99,1485	0/0:40,0:40:99:0,102,1530	0/0:35,0:35:99:0,99,1050	0/0:54,0:54:99:0,120,1800	0/0:32,0:32:87:0,87,1305	0/0:68,0:68:38:0,38,1627	0/1:43,10:53:99:148,0,1091	0/0:59,6:65:14:0,14,1593	0/0:33,0:33:99:0,99,1068	0/0:17,0:17:51:0,51,506	0/0:35,0:35:99:0,99,1112	0/0:38,0:38:99:0,99,1485	0/0:57,0:57:91:0,91,1470	0/0:29,0:29:47:0,47,800	0/0:20,0:20:57:0,57,855	0/0:36,0:36:99:0,99,1199
chr11	59823337	.	C	CTGATT	214.08	.	2	0.026	78	1.40	358	0.0568	0.000	-0.0451	2	0.026	60.00	0.00	5.35	1.58	0.622	UPSTREAM(MODIFIER||4651||Cops3|processed_transcript|CODING|ENSMUST00000126489|)	GT:AD:DP:GQ:PL	Cops3	MODIFIER	UPSTREAM	processed_transcript	0/0:5,0:5:15:0,15,126	0/0:4,0:4:12:0,12,136	0/0:12,0:12:30:0,30,450	0/0:5,0:5:15:0,15,161	0/0:18,0:18:54:0,54,561	0/0:9,0:9:27:0,27,285	0/0:10,0:10:30:0,30,327	0/0:10,0:10:27:0,27,405	0/0:10,0:10:30:0,30,289	0/0:2,0:2:6:0,6,49	0/0:14,0:14:39:0,39,585	0/1:19,3:22:69:69,0,789	0/1:13,5:18:99:171,0,531	0/0:25,0:25:66:0,66,990	0/0:12,0:12:36:0,36,311	0/0:4,0:4:12:0,12,107	0/0:6,0:6:18:0,18,176	0/0:15,0:15:45:0,45,471	0/0:5,0:5:15:0,15,156	0/0:10,0:10:27:0,27,405	0/0:6,0:6:18:0,18,179	0/0:8,0:8:24:0,24,220
chr11	59823372	.	GA	G	142.16	.	2	0.026	78	-4.120e-01	354	0.0568	0.000	-0.0485	2	0.026	60.00	0.00	3.74	1.05	0.693	UPSTREAM(MODIFIER||4686||Cops3|processed_transcript|CODING|ENSMUST00000126489|)	GT:AD:DP:GQ:PL	Cops3	MODIFIER	UPSTREAM	processed_transcript	0/0:4,0:4:9:0,9,135	0/0:5,0:5:12:0,12,180	0/0:13,0:13:36:0,36,540	0/0:2,0:2:6:0,6,73	0/0:18,0:18:42:0,42,630	0/0:7,0:7:21:0,21,203	0/0:13,0:13:39:0,39,385	0/0:10,0:10:30:0,30,302	0/0:12,0:12:36:0,36,321	0/0:2,0:2:6:0,6,71	0/0:8,0:8:21:0,21,315	0/1:19,3:22:54:54,0,701	0/1:12,4:16:99:114,0,434	0/0:16,0:16:30:0,30,450	0/0:14,0:14:33:0,33,495	0/0:3,0:3:9:0,9,77	0/0:8,0:8:24:0,24,226	0/0:16,0:16:36:0,36,540	0/0:7,0:7:21:0,21,211	0/0:14,0:14:42:0,42,406	0/0:6,0:6:15:0,15,225	0/0:7,0:7:18:0,18,270
chr11	59823722	.	T	A	120.15	.	3	0.038	78	-2.200e-02	280	0.1822	0.000	0.0682	4	0.051	60.00	0.00	4.00	0.480	0.859	DOWNSTREAM(MODIFIER||592||Cops3|processed_transcript|CODING|ENSMUST00000136901|)	GT:AD:DP:GQ:PL	Cops3	MODIFIER	DOWNSTREAM	processed_transcript	0/0:4,0:4:12:0,12,129	0/0:6,0:6:18:0,18,167	0/0:17,0:17:39:0,39,585	0/0:4,0:4:12:0,12,147	0/0:1,0:1:3:0,3,32	0/0:4,0:4:12:0,12,150	0/0:12,0:12:30:0,30,450	0/0:13,0:13:30:0,30,450	0/0:6,0:6:18:0,18,208	0/0:3,0:3:9:0,9,84	0/0:9,0:9:27:0,27,245	0/1:11,2:13:39:39,0,325	0/0:1,0:1:3:0,3,38	0/0:11,0:11:0:0,0,282	0/0:8,0:8:18:0,18,270	0/0:1,0:1:3:0,3,32	0/0:9,0:9:0:0,0,231	0/0:11,0:11:24:0,24,360	0/0:9,0:9:16:0,16,252	0/0:3,0:3:9:0,9,78	0/0:5,0:5:15:0,15,186	0/0:4,0:4:9:0,9,135
chr11	59833264	.	C	T	136.48	.	2	0.026	78	-9.670e-01	165	0.0616	0.000	-0.0395	3	0.038	60.00	0.00	13.65	0.00	1.329	DOWNSTREAM(MODIFIER||3374||Cops3|processed_transcript|CODING|ENSMUST00000133652|)	GT:AD:DP:GQ:PL	Cops3	MODIFIER	DOWNSTREAM	processed_transcript	0/0:6,0:6:18:0,18,193	0/0:1,0:1:3:0,3,27	0/0:7,0:7:21:0,21,248	0/0:6,0:6:18:0,18,179	0/0:2,0:2:6:0,6,53	0/0:4,0:4:12:0,12,114	0/0:2,0:2:6:0,6,59	0/0:13,0:13:39:0,39,453	0/0:5,0:5:15:0,15,165	0/0:1,0:1:3:0,3,20	0/0:7,0:7:0:0,0,139	0/0:11,0:11:0:0,0,236	0/1:3,4:7:99:118,0,100	0/0:5,0:5:0:0,0,136	0/0:6,0:6:18:0,18,173	0/0:0,0:0:0:0,0,0	0/0:3,0:3:9:0,9,98	0/0:2,0:2:6:0,6,49	0/0:8,0:8:24:0,24,290	0/0:2,0:2:6:0,6,63	0/0:2,0:2:6:0,6,59	0/0:4,0:4:12:0,12,142
chr11	72679526	.	C	CT	132.6	.	3	0.038	78	0.335	317	0.1822	1.939	0.1169	3	0.038	60.00	0.00	4.74	0.703	1.179	INTRON(MODIFIER||||Ube2g1|protein_coding|CODING|ENSMUST00000021148|5|INFO_REALIGN_3_PRIME)	GT:AD:DP:GQ:PL	protein_coding	MODIFIER	INTRON	CODING	0/0:5,0:5:15:0,15,174	0/0:2,0:2:6:0,6,74	0/0:7,0:7:21:0,21,236	0/0:4,0:4:12:0,12,139	0/0:1,0:1:3:0,3,19	0/0:12,0:12:33:0,33,495	0/0:6,0:6:1:0,1,171	0/0:7,0:7:21:0,21,199	0/0:6,0:6:18:0,18,192	0/0:5,0:5:15:0,15,168	0/0:15,0:15:45:0,45,547	0/0:13,0:13:39:0,39,467	0/0:13,0:13:39:0,39,483	0/1:10,2:12:26:26,0,275	0/0:9,0:9:27:0,27,318	0/0:0,0:0:0:0,0,0	0/0:8,0:8:24:0,24,289	0/0:17,0:17:42:0,42,630	0/0:14,0:14:42:0,42,502	0/0:8,0:8:24:0,24,295	0/0:7,0:7:21:0,21,223	0/0:7,0:7:21:0,21,246
chr11	72679547	.	C	CTT,CT	207.35	.	1,5	0.013,0.064	78	0.337	316	0.9807	15.443	0.0600	1,6	0.013,0.077	60.00	0.00	3.91	0.842	3.004	INTRON(MODIFIER||||Ube2g1|protein_coding|CODING|ENSMUST00000021148|5|INFO_REALIGN_3_PRIME)	GT:AD:DP:GQ:PL	protein_coding	MODIFIER	INTRON	CODING	0/0:6,0,0:6:15:0,15,225,15,225,225	0/0:2,0,0:2:6:0,6,72,6,72,72	0/0:6,0,0:6:15:0,15,225,15,225,225	0/0:4,0,0:4:12:0,12,132,12,132,132	0/0:1,0,0:1:3:0,3,19,3,19,19	0/0:11,0,0:11:30:0,30,450,30,450,450	0/0:6,0,0:6:6:0,6,191,6,191,191	0/1:3,2,0:5:58:58,0,99,67,106,173	0/0:6,0,0:6:12:0,12,180,12,180,180	0/0:6,0,0:6:18:0,18,186,18,186,186	0/0:10,0,0:12:30:0,30,267,30,267,267	0/0:11,0,0:11:30:0,30,450,30,450,450	0/0:13,0,0:13:36:0,36,540,36,540,540	0/0:11,0,0:11:30:0,30,450,30,450,450	0/2:5,0,2:7:36:36,50,159,0,108,102	0/0:0,0,0:0:0:0,0,0,0,0,0	0/0:8,0,0:8:24:0,24,268,24,268,268	0/0:11,0,0:11:27:0,27,405,27,405,405	0/0:16,0,0:16:42:0,42,630,42,630,630	0/0:7,0,0:7:18:0,18,270,18,270,270	0/0:11,0,0:11:30:0,30,450,30,450,450	0/0:7,0,0:7:21:0,21,249,21,249,249
chr11	72679794	.	C	CT	104.31	.	3	0.038	78	-3.660e-01	185	0.1875	2.483	0.0485	4	0.051	60.00	0.00	4.74	0.921	0.169	INTRON(MODIFIER||||Ube2g1|protein_coding|CODING|ENSMUST00000021148|5|INFO_REALIGN_3_PRIME)	GT:AD:DP:GQ:PL	protein_coding	MODIFIER	INTRON	CODING	0/0:4,0:4:12:0,12,129	0/0:1,0:1:3:0,3,30	0/0:5,0:5:6:0,6,90	0/1:3,2:5:42:42,0,71	0/0:4,0:4:12:0,12,117	0/0:2,0:2:6:0,6,78	0/0:1,0:1:3:0,3,37	0/0:4,0:4:12:0,12,138	0/0:9,0:9:27:0,27,316	0/0:3,0:3:9:0,9,117	0/0:9,0:9:27:0,27,329	0/0:10,0:10:30:0,30,343	0/0:3,0:3:9:0,9,95	0/0:10,0:10:27:0,27,405	0/1:6,3:9:59:59,0,145	0/0:2,0:2:6:0,6,49	0/0:3,0:3:9:0,9,88	0/1:6,2:8:33:33,0,148	0/0:5,0:5:0:0,0,111	0/0:3,0:3:9:0,9,81	0/0:7,0:7:21:0,21,253	0/0:4,0:4:6:0,6,90
chr11	72680125	.	GC	G	35.13	.	1	0.013	78	0.967	127	0.0000	0.000	0.0608	3	0.038	60.00	0.00	11.71	0.967	1.179	INTRON(MODIFIER||||Ube2g1|protein_coding|CODING|ENSMUST00000021148|5|INFO_REALIGN_3_PRIME)	GT:AD:DP:GQ:PL	protein_coding	MODIFIER	INTRON	CODING	0/0:1,0:1:3:0,3,36	0/0:2,0:2:0:0,0,20	0/0:3,0:3:0:0,0,35	0/0:5,0:5:0:0,0,121	0/0:0,0:0:0:0,0,0	0/0:1,0:1:3:0,3,37	0/0:1,0:1:3:0,3,16	0/0:7,0:7:0:0,0,83	0/0:2,0:2:6:0,6,73	0/0:1,0:1:0:0,0,0	0/0:1,0:1:3:0,3,20	0/0:7,0:7:2:0,2,160	0/0:9,0:9:0:0,0,185	0/0:3,0:3:6:0,6,90	0/0:5,0:5:0:0,0,95	0/0:0,0:0:0:0,0,0	0/0:4,0:4:1:0,1,87	0/0:10,0:10:18:0,18,270	0/0:6,0:6:0:0,0,37	0/0:0,0:0:0:0,0,0	0/0:3,0:3:0:0,0,12	0/0:4,0:4:3:0,3,45
chr11	72684598	.	A	AT	90.1	.	1	0.013	78	-5.430e-01	153	0.0000	0.000	0.0729	1	0.013	60.00	0.00	5.63	-1.130e-01	0.527	DOWNSTREAM(MODIFIER||4459||Ube2g1|retained_intron|CODING|ENSMUST00000126046|)	GT:AD:DP:GQ:PL	Ube2g1	MODIFIER	DOWNSTREAM	retained_intron	0/0:1,0:1:3:0,3,31	0/0:0,0:0:0:0,0,0	0/0:4,0:4:12:0,12,98	0/0:1,0:1:3:0,3,36	0/1:11,5:16:99:104,0,288	0/0:1,0:1:3:0,3,32	0/0:2,0:2:6:0,6,77	0/0:6,0:6:12:0,12,180	0/0:3,0:3:9:0,9,94	0/0:2,0:2:6:0,6,55	0/0:4,0:4:12:0,12,105	0/0:7,0:7:21:0,21,234	0/0:5,0:5:15:0,15,142	0/0:5,0:5:12:0,12,180	0/0:5,0:5:15:0,15,163	0/0:15,0:15:39:0,39,585	0/0:2,0:2:6:0,6,39	0/0:9,0:9:21:0,21,315	0/0:1,0:1:3:0,3,29	0/0:2,0:2:3:0,3,45	0/0:5,0:5:15:0,15,175	0/0:0,0:0:0:0,0,0
chr11	72686075	.	GGAATTGATT	G	56.19	.	1	0.013	78	-1.383e+00	331	0.0000	0.000	0.1914	1	0.013	60.00	0.00	9.36	1.38	0.693	UTR_3_PRIME(MODIFIER||6621||Ube2g1|protein_coding|CODING|ENSMUST00000021148|6)	GT:AD:DP:GQ:PL	Ube2g1	MODIFIER	UTR_3_PRIME	protein_coding	0/0:8,0:8:24:0,24,291	0/0:6,0:6:12:0,12,180	0/0:5,0:5:12:0,12,180	0/0:14,0:14:42:0,42,483	0/0:3,0:3:9:0,9,90	0/0:8,0:8:21:0,21,315	0/0:16,0:16:45:0,45,675	0/0:17,0:17:51:0,51,618	0/0:8,0:8:24:0,24,269	0/0:6,0:6:18:0,18,192	0/0:7,0:7:21:0,21,213	0/0:14,0:14:39:0,39,585	0/0:13,0:13:39:0,39,490	0/0:17,0:17:39:0,39,585	0/0:10,0:10:24:0,24,360	0/0:1,0:1:3:0,3,15	0/0:8,0:8:24:0,24,274	0/0:7,0:7:18:0,18,270	0/0:6,0:6:15:0,15,225	0/0:1,0:1:3:0,3,13	0/0:10,0:10:27:0,27,405	0/0:8,0:8:18:0,18,270
chr11	72686336	.	GT	GTT,G,GTTT	1674.95	.	15,7,6	0.192,0.090,0.077	78	0.305	492	8.5660	3.881	-0.2909	16,7,6	0.205,0.090,0.077	60.00	0.00	6.05	-5.240e-01	1.095	UPSTREAM(MODIFIER||3669||Ankfy1|protein_coding|CODING|ENSMUST00000155998|)	GT:AD:DP:GQ:PL	Ankfy1	MODIFIER	UPSTREAM	protein_coding	0/1:3,2,0,0:5:35:35,0,47,44,53,97,44,53,97,97	0/0:5,0,0,0:5:15:0,15,140,15,140,140,15,140,140,140	0/2:5,2,2,0:9:3:26,3,126,0,66,124,48,126,124,176	1/2:2,4,8,0:17:21:209,185,297,21,0,88,230,236,120,330	0/0:1,0,0,0:1:0:0,0,0,0,0,0,0,0,0,0	0/2:5,0,3,0:8:55:55,70,169,0,99,90,70,169,99,169	0/0:8,0,0,0:8:21:0,21,315,21,315,315,21,315,315,315	0/1:5,6,0,0:11:87:87,0,97,102,114,217,102,114,217,217	0/1:8,3,0,0:11:27:27,0,159,51,167,219,51,167,219,219	0/1:4,4,0,0:8:75:75,0,79,87,91,179,87,91,179,179	0/1:11,3,0,0:14:19:19,0,208,51,216,267,51,216,267,267	0/0:18,0,0,0:18:36:0,36,540,36,540,540,36,540,540,540	0/1:3,4,0,3:10:18:101,0,49,100,72,178,29,18,118,118	0/1:10,3,0,0:13:36:36,0,182,65,191,256,65,191,256,256	0/0:10,0,0,0:10:15:0,15,311,15,311,311,15,311,311,311	0/0:2,0,0,0:2:6:0,6,51,6,51,51,6,51,51,51	0/1:6,5,0,0:11:91:91,0,122,109,137,246,109,137,246,246	0/1:9,4,0,2:15:39:76,0,158,96,190,311,39,150,274,297	0/2:4,3,5,0:12:19:77,37,156,0,19,123,107,152,118,234	0/3:2,0,0,2:4:57:57,63,129,63,129,129,0,66,66,60	0/0:15,0,0,0:15:0:0,0,344,0,344,344,0,344,344,344	1/2:0,2,3,0:8:76:142,76,82,84,0,107,155,98,99,191
chr11	72686388	.	C	CT	125.58	.	3	0.038	78	0.431	243	0.1822	6.029	-0.0381	4	0.051	60.00	0.00	7.39	-4.310e-01	1.928	UPSTREAM(MODIFIER||3617||Ankfy1|protein_coding|CODING|ENSMUST00000155998|)	GT:AD:DP:GQ:PL	Ankfy1	MODIFIER	UPSTREAM	protein_coding	0/0:3,0:3:9:0,9,110	0/0:4,0:4:0:0,0,115	0/0:1,0:1:3:0,3,36	0/0:4,0:4:9:0,9,135	0/0:1,0:1:3:0,3,31	0/0:2,0:2:6:0,6,77	0/0:2,0:2:3:0,3,45	0/1:6,3:9:57:57,0,142	0/1:3,2:5:41:41,0,70	0/0:4,0:4:6:0,6,90	0/0:9,0:9:12:0,12,180	0/0:12,0:12:21:0,21,315	0/0:9,0:11:27:0,27,256	0/0:9,0:9:21:0,21,315	0/1:1,2:3:19:47,0,19	0/0:3,0:3:9:0,9,77	0/0:7,0:7:9:0,9,135	0/0:11,0:11:9:0,9,135	0/0:8,0:8:21:0,21,315	0/0:6,0:6:6:0,6,90	0/0:11,0:11:9:0,9,135	0/0:7,0:7:6:0,6,90
chr11	96065208	.	A	C	112.25	.	3	0.038	78	0.00	269	0.2436	1.278	0.1335	5	0.064	60.00	0.00	1.63	0.399	0.998	NON_SYNONYMOUS_CODING(MODERATE|MISSENSE|Tcg/Gcg|S23A|Ube2z|protein_coding|CODING|ENSMUST00000100528|1)	GT:AD:DP:GQ:PL	Ube2z	MODERATE	NON_SYNONYMOUS_CODING	protein_coding	0/0:2,0:2:6:0,6,49	0/0:1,0:1:3:0,3,13	0/0:2,0:2:6:0,6,39	0/0:0,0:0:0:0,0,0	0/0:66,0:66:99:0,105,1575	0/0:4,0:4:12:0,12,135	0/0:0,0:0:0:0,0,0	0/0:2,0:2:6:0,6,68	0/0:0,0:0:0:0,0,0	0/0:0,0:0:0:0,0,0	0/0:5,0:5:0:0,0,114	0/0:8,0:8:24:0,24,228	0/0:3,0:3:9:0,9,89	0/0:0,0:0:0:0,0,0	0/0:3,0:3:9:0,9,78	0/0:41,0:41:99:0,111,1411	0/0:0,0:0:0:0,0,0	0/0:1,0:1:3:0,3,25	0/0:1,0:1:3:0,3,30	0/0:2,0:2:6:0,6,49	0/0:2,0:2:6:0,6,60	0/0:2,0:2:6:0,6,49
chr11	96065311	.	C	G	31.8	.	1	0.013	78	0.00	512	0.0000	0.000	-0.0213	1	0.013	60.00	0.00	2.27	-2.750e-01	0.693	UTR_5_PRIME(MODIFIER||37||Ube2z|protein_coding|CODING|ENSMUST00000100528|1)	GT:AD:DP:GQ:PGT:PID:PL:PS	Ube2z	MODIFIER	UTR_5_PRIME	protein_coding	0/0:4,0:4:12:.:.:0,12,86	0/0:5,0:5:15:.:.:0,15,127	0/0:10,0:10:30:.:.:0,30,238	0/0:6,0:6:18:.:.:0,18,134	0/0:66,0:66:99:.:.:0,105,1575	0/0:9,0:9:27:.:.:0,27,226	0/0:8,0:8:24:.:.:0,24,184	0/0:17,0:17:51:.:.:0,51,420	0/0:16,0:16:48:.:.:0,48,382	0/0:2,0:2:6:.:.:0,6,42	0/0:7,0:7:18:.:.:0,18,270	0/0:9,0:9:27:.:.:0,27,239	0/0:4,0:4:12:.:.:0,12,99	0/0:12,0:12:36:.:.:0,36,283	0/0:4,0:4:12:.:.:0,12,99	0/0:39,0:39:99:.:.:0,99,1201	0/0:6,0:6:18:.:.:0,18,136	0/0:15,0:15:45:.:.:0,45,377	0/0:6,0:6:18:.:.:0,18,137	0/0:12,0:12:36:.:.:0,36,285	0/0:8,0:8:24:.:.:0,24,183	0/0:12,0:12:36:.:.:0,36,286
chr11	96065312	.	G	C	31.91	.	1	0.013	78	0.00	508	0.0000	0.000	-0.0207	1	0.013	60.00	0.00	2.28	0.756	0.693	UTR_5_PRIME(MODIFIER||38||Ube2z|protein_coding|CODING|ENSMUST00000100528|1)	GT:AD:DP:GQ:PGT:PID:PL:PS	Ube2z	MODIFIER	UTR_5_PRIME	protein_coding	0/0:4,0:4:12:.:.:0,12,86	0/0:5,0:5:15:.:.:0,15,127	0/0:10,0:10:30:.:.:0,30,238	0/0:6,0:6:18:.:.:0,18,134	0/0:66,0:66:99:.:.:0,105,1575	0/0:9,0:9:27:.:.:0,27,226	0/0:8,0:8:24:.:.:0,24,184	0/0:17,0:17:51:.:.:0,51,420	0/0:16,0:16:48:.:.:0,48,382	0/0:2,0:2:6:.:.:0,6,42	0/0:7,0:7:18:.:.:0,18,270	0/0:9,0:9:27:.:.:0,27,239	0/0:4,0:4:12:.:.:0,12,99	0/0:11,0:11:33:.:.:0,33,272	0/0:4,0:4:12:.:.:0,12,99	0/0:39,0:39:99:.:.:0,99,1201	0/0:6,0:6:18:.:.:0,18,136	0/0:15,0:15:42:.:.:0,42,630	0/0:6,0:6:18:.:.:0,18,137	0/0:12,0:12:36:.:.:0,36,285	0/0:8,0:8:24:.:.:0,24,183	0/0:10,0:12:30:.:.:0,30,265
chr11	120784524	.	G	A	33.15	.	2	0.026	78		104	0.0000	0.000	0.3491	2	0.026	60.00		16.57		0.693	UTR_5_PRIME(MODIFIER||52||Gps1|protein_coding|CODING|ENSMUST00000172809|1)	GT:AD:DP:GQ:PL	Gps1	MODIFIER	UTR_5_PRIME	protein_coding	0/0:0,0:0:0:0,0,0	0/0:1,0:1:3:0,3,23	0/0:0,0:0:0:0,0,0	0/0:1,0:1:3:0,3,11	0/0:19,0:19:54:0,54,810	0/0:0,0:0:0:0,0,0	0/0:0,0:0:0:0,0,0	1/1:0,2:2:6:49,6,0	0/0:1,0:1:3:0,3,26	0/0:1,0:1:3:0,3,29	0/0:0,0:0:0:0,0,0	0/0:1,0:1:3:0,3,12	0/0:4,0:4:11:0,11,70	0/0:4,0:4:12:0,12,83	0/0:5,0:5:15:0,15,129	0/0:21,0:21:63:0,63,598	0/0:0,0:0:0:0,0,0	0/0:2,0:2:6:0,6,49	0/0:1,0:1:3:0,3,24	0/0:2,0:2:6:0,6,49	0/0:0,0:0:0:0,0,0	0/0:2,0:2:6:0,6,60
chr11	120789058	.	AGT	A	46.77	.	1	0.013	78	-1.383e+00	425	0.0000	0.000	-0.0213	1	0.013	60.00	0.00	5.20	0.282	0.223	UPSTREAM(MODIFIER||4852||Rfng|protein_coding|CODING|ENSMUST00000026156|)	GT:AD:DP:GQ:PL	Rfng	MODIFIER	UPSTREAM	protein_coding	0/0:3,0:3:9:0,9,95	0/0:11,0:11:33:0,33,326	0/0:7,0:7:21:0,21,213	0/0:12,0:12:36:0,36,379	0/0:18,0:18:36:0,36,528	0/0:2,0:2:6:0,6,58	0/0:10,0:10:30:0,30,299	0/1:7,2:9:63:63,0,288	0/0:3,0:3:9:0,9,64	0/0:11,0:11:33:0,33,296	0/0:20,0:20:60:0,60,630	0/0:12,0:12:36:0,36,423	0/0:17,0:17:51:0,51,537	0/0:34,0:34:99:0,99,1124	0/0:13,0:13:39:0,39,404	0/0:6,0:6:18:0,18,192	0/0:8,0:8:24:0,24,248	0/0:11,0:11:33:0,33,339	0/0:14,0:14:42:0,42,422	0/0:7,0:7:21:0,21,223	0/0:7,0:7:21:0,21,233	0/0:6,0:6:18:0,18,198
chr15	81475537	.	A	C	49.66	.	1	0.013	78	-2.386e+00	1606	0.0000	43.334	-0.0130	1	0.013	60.00	0.00	1.01	0.108	4.971	UTR_3_PRIME(MODIFIER||439||Rbx1|protein_coding|CODING|ENSMUST00000023036|5)	GT:AD:DP:GQ:PL	Rbx1	MODIFIER	UTR_3_PRIME	protein_coding	0/0:47,0:47:99:0,108,1620	0/0:38,0:38:99:0,99,1304	0/0:31,0:31:90:0,90,1006	0/0:44,0:44:99:0,120,1800	0/0:41,0:41:99:0,100,1321	0/0:34,0:34:99:0,99,1485	0/0:42,0:42:99:0,100,1577	0/0:51,0:51:99:0,99,1484	0/0:49,0:49:85:0,85,1379	0/0:45,0:45:99:0,111,1665	0/0:40,0:40:99:0,105,1465	0/0:43,0:43:99:0,108,1620	0/1:38,11:49:66:66,0,897	0/0:48,0:48:99:0,120,1800	0/0:35,0:35:99:0,99,1200	0/0:39,0:39:99:0,99,1294	0/0:31,0:31:90:0,90,1350	0/0:47,0:47:99:0,102,1530	0/0:48,0:48:99:0,115,1563	0/0:41,0:41:99:0,99,1477	0/0:30,0:30:80:0,80,1108	0/0:35,0:35:99:0,99,1485
chr15	81475663	.	C	CA	2370.48	.	29	0.372	78	-1.430e-01	1922	37.9021	1.544	-0.5764	28	0.359	60.00	0.00	2.10	0.983	0.956	DOWNSTREAM(MODIFIER||4344||Rbx1|protein_coding|CODING|ENSMUST00000230219|)	GT:AD:DP:GQ:PL	Rbx1	MODIFIER	DOWNSTREAM	protein_coding	0/0:47,0:47:99:0,108,1620	0/1:52,8:63:99:110,0,1416	0/1:19,3:22:27:27,0,525	0/1:71,17:88:99:239,0,1948	0/1:10,6:16:99:118,0,264	0/1:17,3:20:13:13,0,470	0/1:37,7:44:85:85,0,992	0/1:41,5:49:40:40,0,1125	0/1:31,4:35:19:19,0,847	0/1:40,9:49:99:132,0,1084	0/0:40,0:40:81:0,81,1328	0/1:34,5:42:62:62,0,927	0/1:37,7:44:85:85,0,1020	0/1:50,10:60:99:125,0,1378	0/1:19,6:27:99:127,0,504	0/0:16,0:16:39:0,39,585	0/1:22,4:26:26:26,0,600	0/0:47,0:47:99:0,102,1530	0/0:31,2:33:37:0,37,897	0/0:25,0:25:72:0,72,842	0/1:18,4:22:38:38,0,488	0/1:24,7:31:99:124,0,647
chr15	81475895	.	C	CA	52.77	.	2	0.026	78	0.167	1369	0.0568	10.575	-0.0335	2	0.026	60.00	0.00	0.70	1.18	0.483	DOWNSTREAM(MODIFIER||4576||Rbx1|protein_coding|CODING|ENSMUST00000230219|)	GT:AD:DP:GQ:PL	Rbx1	MODIFIER	DOWNSTREAM	protein_coding	0/0:38,0:38:99:0,102,1238	0/0:35,0:35:63:0,63,945	0/0:24,0:24:60:0,60,900	0/0:35,0:35:99:0,99,1484	0/0:31,0:31:90:0,90,1048	0/0:33,0:33:84:0,84,1260	0/0:35,0:35:89:0,89,1091	0/0:34,0:34:87:0,87,1305	0/0:34,0:34:96:0,96,1440	0/0:34,0:34:99:0,99,1485	0/0:40,0:40:93:0,93,1395	0/0:35,0:35:99:0,99,1366	0/0:36,0:36:93:0,93,1395	0/0:36,0:36:99:0,99,1298	0/0:22,0:22:57:0,57,855	0/0:32,0:32:71:0,71,1018	0/0:21,0:21:60:0,60,900	0/0:35,0:35:99:0,99,1125	0/0:38,0:38:99:0,99,1485	0/0:16,0:16:48:0,48,526	0/0:19,0:19:51:0,51,765	0/0:32,0:32:90:0,90,1058
chr15	81476092	.	C	CA	521.88	.	10	0.128	78	-1.170e-01	1516	2.8621	8.359	-0.1524	10	0.128	60.00	0.00	1.22	-1.480e-01	1.443	DOWNSTREAM(MODIFIER||4773||Rbx1|protein_coding|CODING|ENSMUST00000230219|)	GT:AD:DP:GQ:PGT:PID:PL:PS	Rbx1	MODIFIER	DOWNSTREAM	protein_coding	0/0:38,0:38:99:.:.:0,102,1238	0/0:37,0:37:99:.:.:0,99,1172	0/0:29,3:32:5:.:.:0,5,795	0/0:35,0:35:99:.:.:0,99,1484	0/0:11,0:11:30:.:.:0,30,450	0/1:26,6:32:86:.:.:86,0,698	0/0:38,0:38:99:.:.:0,99,1208	0/1:57,9:69:96:.:.:96,0,1559	0/0:34,0:34:99:.:.:0,102,964	0/1:55,8:63:54:.:.:54,0,1517	0/0:25,0:25:69:.:.:0,69,1035	0/0:34,0:34:99:.:.:0,99,1250	0/0:36,0:36:99:.:.:0,99,1325	0/0:35,0:35:99:.:.:0,99,1405	0/1:19,4:23:53:.:.:53,0,511	0/0:10,0:10:18:.:.:0,18,270	0|1:19,3:22:25:0|1:81476092_C_CA:25,0,543:81476092	0/0:35,0:35:99:.:.:0,99,1485	0/0:35,0:35:99:.:.:0,99,1287	0/0:20,0:20:60:.:.:0,60,641	0/0:34,0:34:99:.:.:0,99,1485	0/0:35,0:35:99:.:.:0,99,1485
chr19	10606731	.	A	G	202.88	.	5	0.064	78	-1.362e+00	787	0.5912	3.325	-0.0983	5	0.064	60.00	0.00	1.75	0.194	0.744	UPSTREAM(MODIFIER||2473||Tkfc|protein_coding|CODING|ENSMUST00000037678|)	GT:AD:DP:GQ:PL	Tkfc	MODIFIER	UPSTREAM	protein_coding	0/0:19,0:19:54:0,54,810	0/0:9,0:9:27:0,27,323	0/0:22,0:22:60:0,60,900	0/0:18,0:18:51:0,51,765	0/0:26,0:26:72:0,72,1080	0/0:18,0:18:54:0,54,656	0/0:15,0:15:45:0,45,551	0/0:36,0:36:99:0,99,1263	0/0:4,0:4:12:0,12,138	0/0:6,0:6:15:0,15,225	0/0:34,0:34:7:0,7,1015	0/1:22,4:26:34:34,0,703	0/1:30,5:35:39:39,0,910	0/0:50,0:50:0:0,0,1365	0/0:22,0:22:63:0,63,779	0/0:16,0:16:48:0,48,549	0/0:11,0:11:33:0,33,383	0/0:34,0:34:72:0,72,1164	0/0:22,0:22:40:0,40,683	0/1:7,2:9:22:22,0,243	0/0:17,0:17:18:0,18,540	0/0:17,0:17:48:0,48,720
chr1	10030989	.	T	C	61.4	.	3	0.038	78	-1.383e+00	246	0.1931	1.850	-0.0668	4	0.051	60.00	0.00	2.46	0.431	0.321	DOWNSTREAM(MODIFIER||2051||Cops5|retained_intron|CODING|ENSMUST00000150509|)	GT:AD:DP:GQ:PL	Cops5	MODIFIER	DOWNSTREAM	retained_intron	0/1:2,2:4:37:37,0,66	0/0:1,0:1:3:0,3,11	0/1:13,2:15:20:20,0,396	0/0:3,0:3:9:0,9,86	0/0:2,0:2:6:0,6,66	0/0:7,0:7:0:0,0,140	0/0:7,0:7:21:0,21,191	0/0:6,0:6:18:0,18,221	0/1:4,2:6:31:31,0,128	0/0:6,0:6:18:0,18,214	0/0:1,0:1:3:0,3,37	0/0:4,0:4:12:0,12,109	0/0:6,0:6:18:0,18,172	0/0:21,0:21:63:0,63,660	0/0:5,0:5:15:0,15,146	0/0:1,0:1:3:0,3,26	0/0:2,0:2:6:0,6,49	0/0:14,0:14:7:0,7,355	0/0:1,0:1:3:0,3,30	0/0:5,0:5:15:0,15,162	0/0:3,0:3:9:0,9,78	0/0:8,0:8:0:0,0,169
chr1	10031022	.	T	C	41.14	.	2	0.026	78	0.00	319	0.0616	0.000	-0.0017	2	0.026	60.00	0.00	3.74	0.00	0.495	DOWNSTREAM(MODIFIER||2018||Cops5|retained_intron|CODING|ENSMUST00000150509|)	GT:AD:DP:GQ:PL	Cops5	MODIFIER	DOWNSTREAM	retained_intron	0/0:8,0:8:24:0,24,244	0/0:1,0:1:3:0,3,27	0/0:15,0:15:10:0,10,423	0/0:6,0:6:18:0,18,207	0/0:3,0:3:9:0,9,85	0/0:9,0:9:0:0,0,225	0/0:5,0:5:15:0,15,142	0/0:11,0:11:33:0,33,358	0/0:1,0:1:3:0,3,30	0/1:6,2:8:25:25,0,124	0/0:0,0:0:0:0,0,0	0/0:5,0:5:0:0,0,100	0/0:8,0:8:21:0,21,315	0/0:23,0:23:66:0,66,990	0/0:13,0:13:39:0,39,360	0/0:2,0:2:6:0,6,63	0/0:3,0:3:9:0,9,84	0/0:18,0:18:51:0,51,765	0/0:2,0:2:6:0,6,59	0/0:6,0:6:18:0,18,169	0/1:1,2:3:31:39,0,31	0/0:5,0:5:15:0,15,178
chr1	10031027	.	T	C	41.19	.	2	0.026	78	-1.242e+00	315	0.0583	0.000	0.0605	2	0.026	60.00	0.00	1.79	0.319	0.582	DOWNSTREAM(MODIFIER||2013||Cops5|retained_intron|CODING|ENSMUST00000150509|)	GT:AD:DP:GQ:PGT:PID:PL:PS	Cops5	MODIFIER	DOWNSTREAM	retained_intron	0/0:8,0:8:24:.:.:0,24,244	0/0:1,0:1:3:.:.:0,3,27	0/1:12,3:15:41:.:.:41,0,442	0/0:7,0:7:18:.:.:0,18,270	0/0:3,0:3:6:.:.:0,6,90	0/0:9,0:9:18:.:.:0,18,270	0/0:2,0:2:6:.:.:0,6,77	0/0:11,0:11:33:.:.:0,33,358	0/0:1,0:1:3:.:.:0,3,30	0/0:9,0:9:27:.:.:0,27,224	0/0:0,0:0:0:.:.:0,0,0	0/0:5,0:5:15:.:.:0,15,158	0/0:8,0:8:24:.:.:0,24,226	0/0:23,0:23:32:.:.:0,32,678	0/0:13,0:13:30:.:.:0,30,450	0/0:2,0:2:6:.:.:0,6,63	0/0:3,0:3:9:.:.:0,9,84	0/0:18,0:18:51:.:.:0,51,765	0/0:2,0:2:6:.:.:0,6,59	0/0:5,0:5:15:.:.:0,15,163	0/0:4,0:4:12:.:.:0,12,118	0/0:5,0:5:12:.:.:0,12,180
chr1	10031028	.	T	C	2444.91	.	22	0.282	78	0.00	301	26.0833	1.022	-0.4339	28	0.359	60.00	0.00	10.40	0.00	0.794	DOWNSTREAM(MODIFIER||2012||Cops5|retained_intron|CODING|ENSMUST00000150509|)	GT:AD:DP:GQ:PGT:PID:PL:PS	Cops5	MODIFIER	DOWNSTREAM	retained_intron	0/1:1,7:8:3:.:.:187,0,3	0/0:1,0:1:0:.:.:0,0,0	0/1:8,7:15:99:.:.:216,0,228	0/1:3,3:6:70:.:.:71,0,70	0/1:1,2:3:25:.:.:61,0,25	0/1:1,6:7:18:.:.:158,0,18	0/0:2,0:2:6:.:.:0,6,77	0/1:9,2:11:45:.:.:45,0,246	0/0:1,0:1:3:.:.:0,3,30	0/0:9,0:9:0:.:.:0,0,158	0/0:0,0:0:0:.:.:0,0,0	0/0:5,0:5:12:.:.:0,12,180	0/0:8,0:8:24:.:.:0,24,226	0/1:16,5:21:99:.:.:107,0,435	0/1:9,4:13:88:.:.:88,0,222	0/0:2,0:2:6:.:.:0,6,63	0/1:1,2:3:28:.:.:40,0,28	0/1:11,6:17:99:.:.:154,0,296	0/0:2,0:2:0:.:.:0,0,0	0/0:5,0:5:15:.:.:0,15,163	0/0:4,0:4:0:.:.:0,0,36	0/1:2,2:4:63:.:.:69,0,63
chr1	10031128	.	TA	T,TAA	124.36	.	2,2	0.026,0.026	78	1.28	145	0.0024	0.000	0.1646	1,2	0.013,0.026	60.00	0.00	8.88	0.967	0.790	DOWNSTREAM(MODIFIER||1911||Cops5|retained_intron|CODING|ENSMUST00000150509|)	GT:AD:DP:GQ:PL	Cops5	MODIFIER	DOWNSTREAM	retained_intron	0/0:3,0,0:3:6:0,6,90,6,90,90	0/0:3,0,0:3:9:0,9,89,9,89,89	0/0:10,0,0:10:30:0,30,315,30,315,315	0/0:4,0,0:4:6:0,6,90,6,90,90	0/0:3,0,0:3:9:0,9,89,9,89,89	1/1:0,2,0:2:6:60,6,0,60,6,60	0/0:3,0,0:3:9:0,9,109,9,109,109	0/2:6,0,3:9:59:59,77,230,0,153,144	0/0:1,0,0:1:3:0,3,25,3,25,25	0/0:1,0,0:1:3:0,3,13,3,13,13	0/0:7,0,0:7:18:0,18,270,18,270,270	0/0:6,0,0:6:18:0,18,206,18,206,206	0/0:3,0,0:3:9:0,9,118,9,118,118	0/0:3,0,0:3:9:0,9,92,9,92,92	0/0:1,0,0:1:3:0,3,36,3,36,36	0/0:3,0,0:3:9:0,9,82,9,82,82	0/0:2,0,0:2:6:0,6,74,6,74,74	0/0:6,0,0:6:18:0,18,221,18,221,221	0/0:2,0,0:2:6:0,6,49,6,49,49	0/0:2,0,0:2:6:0,6,53,6,53,53	0/0:2,0,0:2:6:0,6,53,6,53,53	0/0:2,0,0:2:6:0,6,72,6,72,72
chr1	10031541	.	T	G	41.47	.	1	0.013	78	-1.097e+00	343	0.0000	0.000	0.1278	1	0.013	60.00	0.00	3.77	0.023	0.527	DOWNSTREAM(MODIFIER||1499||Cops5|retained_intron|CODING|ENSMUST00000150509|)	GT:AD:DP:GQ:PGT:PID:PL:PS	Cops5	MODIFIER	DOWNSTREAM	retained_intron	0/0:11,0:11:30:.:.:0,30,450	0/0:5,0:5:0:.:.:0,0,111	0/0:9,0:9:27:.:.:0,27,271	0/0:2,0:2:6:.:.:0,6,73	0/0:0,0:0:0:.:.:0,0,0	0/0:9,0:9:27:.:.:0,27,282	0/0:8,0:8:24:.:.:0,24,246	0/0:11,0:11:30:.:.:0,30,450	0/0:6,0:6:18:.:.:0,18,171	0/0:4,0:4:9:.:.:0,9,135	0/0:2,0:2:6:.:.:0,6,61	0/0:11,0:11:30:.:.:0,30,450	0/0:7,0:7:21:.:.:0,21,205	0/0:14,0:14:42:.:.:0,42,432	0/0:18,0:18:54:.:.:0,54,605	0/0:1,0:1:3:.:.:0,3,29	0/0:5,0:5:15:.:.:0,15,157	0/0:18,0:18:51:.:.:0,51,765	0/0:9,0:9:27:.:.:0,27,298	0/0:8,0:8:24:.:.:0,24,261	0/0:10,0:10:27:.:.:0,27,405	0/0:5,0:5:15:.:.:0,15,140
chr1	10031543	.	T	C	59.44	.	3	0.038	78	-1.566e+00	339	0.1822	1.951	0.0012	2	0.026	60.00	0.00	1.92	1.01	0.223	DOWNSTREAM(MODIFIER||1497||Cops5|retained_intron|CODING|ENSMUST00000150509|)	GT:AD:DP:GQ:PL	Cops5	MODIFIER	DOWNSTREAM	retained_intron	0/0:10,0:10:27:0,27,405	0/0:5,0:5:15:0,15,139	0/0:9,0:9:27:0,27,271	0/0:2,0:2:6:0,6,73	0/0:0,0:0:0:0,0,0	0/0:9,0:9:27:0,27,282	0/0:7,0:7:21:0,21,238	0/0:11,0:11:0:0,0,289	0/0:6,0:6:18:0,18,171	0/0:4,0:4:9:0,9,135	0/0:2,0:2:6:0,6,61	0/0:12,0:12:0:0,0,412	0/0:7,0:7:21:0,21,205	0/0:14,0:14:42:0,42,432	0/0:18,0:18:17:0,17,524	0/0:1,0:1:3:0,3,29	0/1:3,2:5:34:34,0,98	0/0:18,0:18:51:0,51,765	0/0:9,0:9:27:0,27,298	0/0:8,0:8:24:0,24,261	0/1:8,2:10:48:48,0,248	0/0:5,0:5:15:0,15,140
chr1	10031549	.	T	C	336.84	.	5	0.064	78	-1.150e+00	343	0.6845	4.051	-0.0345	6	0.077	60.00	0.00	5.52	0.084	1.284	DOWNSTREAM(MODIFIER||1491||Cops5|retained_intron|CODING|ENSMUST00000150509|)	GT:AD:DP:GQ:PGT:PID:PL:PS	Cops5	MODIFIER	DOWNSTREAM	retained_intron	0/0:10,0:10:27:.:.:0,27,405	0/0:5,0:5:15:.:.:0,15,139	0/0:10,0:10:0:.:.:0,0,252	0/0:2,0:2:6:.:.:0,6,73	0/0:0,0:0:0:.:.:0,0,0	0/0:9,0:9:0:.:.:0,0,239	0/0:8,0:8:24:.:.:0,24,238	0/0:10,0:10:30:.:.:0,30,331	0/0:6,0:6:0:.:.:0,0,112	0/0:4,0:4:0:.:.:0,0,73	0/0:2,0:2:6:.:.:0,6,61	0/0:12,0:12:36:.:.:0,36,439	0/0:7,0:7:21:.:.:0,21,205	0/0:14,0:14:42:.:.:0,42,432	0/0:18,0:18:18:.:.:0,18,524	0/0:0,0:0:0:.:.:0,0,0	0/0:5,0:5:15:.:.:0,15,127	0/0:17,0:17:48:.:.:0,48,720	0/0:10,0:10:0:.:.:0,0,295	0/0:8,0:8:21:.:.:0,21,315	0/0:8,0:8:21:.:.:0,21,315	0/0:5,0:5:0:.:.:0,0,91
chr1	10031581	.	T	C	96.08	.	2	0.026	78	-6.450e-01	387	0.0568	4.263	-0.0553	2	0.026	60.00	0.00	2.91	0.471	1.187	DOWNSTREAM(MODIFIER||1459||Cops5|retained_intron|CODING|ENSMUST00000150509|)	GT:AD:DP:GQ:PGT:PID:PL:PS	Cops5	MODIFIER	DOWNSTREAM	retained_intron	0/0:7,0:7:21:.:.:0,21,202	0/0:5,0:5:15:.:.:0,15,177	0/0:12,0:12:1:.:.:0,1,307	0/0:2,0:2:6:.:.:0,6,73	0/0:4,0:4:12:.:.:0,12,87	0/0:9,0:9:27:.:.:0,27,281	0/0:10,0:10:0:.:.:0,0,283	0/0:13,0:13:36:.:.:0,36,540	0/0:2,0:2:6:.:.:0,6,70	0/0:9,0:9:0:.:.:0,0,223	0/0:1,0:1:3:.:.:0,3,11	0/0:15,0:15:45:.:.:0,45,557	0/0:11,0:11:33:.:.:0,33,399	0/0:17,0:17:51:.:.:0,51,500	0/0:16,0:16:48:.:.:0,48,534	0/0:1,0:1:3:.:.:0,3,18	0/0:8,0:8:24:.:.:0,24,259	0/0:20,0:20:60:.:.:0,60,642	0/0:10,0:10:27:.:.:0,27,405	0/0:10,0:10:30:.:.:0,30,337	0/0:8,0:8:24:.:.:0,24,248	0/0:4,0:4:12:.:.:0,12,145
chr1	10031590	.	T	C	87.98	.	3	0.038	78	0.00	400	0.1773	0.000	-0.0815	3	0.038	60.00	0.00	2.67	0.480	0.804	DOWNSTREAM(MODIFIER||1450||Cops5|retained_intron|CODING|ENSMUST00000150509|)	GT:AD:DP:GQ:PL	Cops5	MODIFIER	DOWNSTREAM	retained_intron	0/0:7,0:7:21:0,21,202	0/0:3,0:3:9:0,9,107	0/0:11,0:11:19:0,19,292	0/0:1,0:1:3:0,3,31	0/0:5,0:5:15:0,15,102	0/0:10,0:10:30:0,30,308	0/0:10,0:10:30:0,30,298	0/0:15,0:15:42:0,42,630	0/0:2,0:2:6:0,6,70	0/0:10,0:10:30:0,30,265	0/0:1,0:1:3:0,3,11	0/0:18,0:18:16:0,16,552	0/0:13,0:13:0:0,0,369	0/0:20,0:20:19:0,19,568	0/0:16,0:16:45:0,45,675	0/0:1,0:1:3:0,3,30	0/1:6,3:9:60:60,0,147	0/0:23,0:23:48:0,48,720	0/0:9,0:9:24:0,24,360	0/0:10,0:10:30:0,30,337	0/0:8,0:8:0:0,0,174	0/0:4,0:4:0:0,0,74
chr1	10031605	.	T	C	58.64	.	2	0.026	78	-1.357e+00	448	0.0568	1.701	-0.0530	2	0.026	60.00	0.00	2.17	0.00	0.368	DOWNSTREAM(MODIFIER||1435||Cops5|retained_intron|CODING|ENSMUST00000150509|)	GT:AD:DP:GQ:PGT:PID:PL:PS	Cops5	MODIFIER	DOWNSTREAM	retained_intron	0/0:10,0:10:27:.:.:0,27,405	0/0:3,0:3:9:.:.:0,9,107	0/0:15,0:15:45:.:.:0,45,460	0/0:1,0:1:3:.:.:0,3,31	0/0:5,0:5:15:.:.:0,15,102	0/0:8,0:8:21:.:.:0,21,315	0/0:14,0:14:42:.:.:0,42,471	0/0:17,0:17:48:.:.:0,48,720	0/0:3,0:3:9:.:.:0,9,86	0/0:10,0:10:30:.:.:0,30,265	0/0:4,0:4:12:.:.:0,12,101	0/0:19,0:19:57:.:.:0,57,679	0/0:15,0:15:45:.:.:0,45,419	0/0:23,0:23:33:.:.:0,33,641	0/0:19,0:19:21:.:.:0,21,597	0/0:2,0:2:6:.:.:0,6,50	0/0:10,0:10:30:.:.:0,30,302	0/0:25,0:25:72:.:.:0,72,1080	0/0:9,0:9:27:.:.:0,27,296	0/0:11,0:11:30:.:.:0,30,450	0/0:6,0:6:18:.:.:0,18,170	0/0:8,0:8:0:.:.:0,0,238
chr1	10031730	.	T	C	31.93	.	1	0.013	78	-9.670e-01	371	0.0000	0.000	-0.0264	1	0.013	60.00	0.00	7.98	-1.383e+00	0.693	DOWNSTREAM(MODIFIER||1310||Cops5|retained_intron|CODING|ENSMUST00000150509|)	GT:AD:DP:GQ:PL	Cops5	MODIFIER	DOWNSTREAM	retained_intron	0/0:13,0:13:39:0,39,392	0/0:6,0:6:18:0,18,176	0/0:14,0:14:33:0,33,495	0/0:13,0:13:39:0,39,384	0/0:6,0:6:18:0,18,180	0/0:5,0:5:15:0,15,178	0/0:10,0:10:24:0,24,360	0/0:11,0:11:33:0,33,362	0/0:4,0:4:12:0,12,105	0/0:1,0:1:3:0,3,35	0/0:7,0:7:21:0,21,199	0/0:18,0:18:45:0,45,675	0/0:11,0:11:27:0,27,405	0/0:12,0:12:36:0,36,409	0/0:14,0:14:33:0,33,495	0/0:5,0:5:15:0,15,134	0/0:11,0:11:33:0,33,311	0/0:19,0:19:48:0,48,720	0/0:10,0:10:30:0,30,349	0/0:3,0:3:6:0,6,90	0/1:2,2:4:48:48,0,63	0/0:12,0:12:36:0,36,374
chr1	10037710	.	G	GT	132.66	.	1	0.013	78	0.819	2311	0.0000	0.903	-0.0156	1	0.013	60.00	0.00	1.70	1.02	0.505	FRAME_SHIFT(HIGH||aaa/aaaA|K34K?|Cops5|protein_coding|CODING|ENSMUST00000027050|1)	GT:AD:DP:GQ:PL	Cops5	HIGH	FRAME_SHIFT	protein_coding	0/0:56,0:56:99:0,99,1485	0/0:154,16:170:16:0,16,4262	0/0:89,9:98:16:0,16,2448	0/0:59,0:59:99:0,102,1530	0/0:60,0:60:99:0,102,1530	0/0:34,0:34:99:0,99,1485	0/0:51,0:51:99:0,99,1485	0/0:48,0:48:99:0,99,1485	0/0:49,0:49:99:0,99,1485	0/0:68,0:68:99:0,99,1485	0/0:39,0:39:99:0,99,1485	0/0:40,0:40:99:0,117,1755	0/0:57,0:57:99:0,105,1575	0/0:99,9:108:45:0,45,2795	0/0:43,0:43:99:0,114,1710	0/1:65,13:78:99:149,0,1772	0/0:36,0:36:99:0,102,1242	0/0:56,0:56:99:0,120,1800	0/0:49,0:49:99:0,105,1575	0/0:35,0:35:99:0,99,1438	0/0:44,0:44:99:0,105,1575	0/0:40,0:40:99:0,99,1485
chr1	86587419	.	G	T	34.28	.	2	0.026	78		58	0.0000	0.000	0.3090	2	0.026	60.00		17.14		0.693	UPSTREAM(MODIFIER||4872||Pde6d|protein_coding|CODING|ENSMUST00000027444|)	GT:AD:DP:GQ:PL	Pde6d	MODIFIER	UPSTREAM	protein_coding	0/0:4,0:4:12:0,12,107	0/0:1,0:1:3:0,3,29	0/0:2,0:2:6:0,6,49	0/0:1,0:1:3:0,3,32	1/1:0,2:2:6:49,6,0	0/0:1,0:1:3:0,3,12	0/0:0,0:0:0:0,0,0	0/0:1,0:1:3:0,3,30	0/0:0,0:0:0:0,0,0	0/0:0,0:0:0:0,0,0	0/0:2,0:2:6:0,6,66	0/0:5,0:5:15:0,15,168	0/0:3,0:3:9:0,9,79	0/0:7,0:7:21:0,21,197	0/0:2,0:2:6:0,6,53	0/0:0,0:0:0:0,0,0	0/0:1,0:1:3:0,3,29	0/0:3,0:3:6:0,6,90	0/0:2,0:2:6:0,6,49	0/0:0,0:0:0:0,0,0	0/0:1,0:1:3:0,3,31	0/0:0,0:0:0:0,0,0
chr1	86605735	.	AG	A	37	.	1	0.013	78	-1.645e+00	410	0.0000	0.000	0.2203	1	0.013	60.00	0.00	6.17	-5.240e-01	0.223		GT:AD:DP:GQ:PL					0/0:12,0:12:36:0,36,345	0/0:11,0:11:33:0,33,329	0/0:7,0:7:21:0,21,220	0/0:20,0:20:60:0,60,683	0/0:6,0:6:18:0,18,163	0/0:16,0:16:48:0,48,527	0/0:24,0:24:60:0,60,900	0/0:21,0:21:60:0,60,900	0/0:7,0:7:18:0,18,270	0/0:12,0:12:36:0,36,338	0/0:0,0:0:0:0,0,0	0/0:10,0:10:30:0,30,297	0/0:5,0:5:15:0,15,183	0/0:12,0:12:33:0,33,495	0/0:7,0:7:21:0,21,214	0/0:9,0:9:24:0,24,360	0/0:3,0:3:9:0,9,103	0/0:21,0:21:60:0,60,900	0/0:13,0:13:39:0,39,414	0/0:9,0:9:24:0,24,360	0/0:6,0:6:18:0,18,207	0/0:3,0:3:9:0,9,85
chr1	86605903	.	GT	G	46.81	.	1	0.013	78	-1.834e+00	401	0.0000	0.000	-0.0223	1	0.013	60.00	0.00	7.80	1.83	0.693	UTR_3_PRIME(MODIFIER||688||Cops7b|protein_coding|CODING|ENSMUST00000027446|7)	GT:AD:DP:GQ:PL	Cops7b	MODIFIER	UTR_3_PRIME	protein_coding	0/0:8,0:8:21:0,21,315	0/0:6,0:6:18:0,18,189	0/0:7,0:7:21:0,21,227	0/0:13,0:13:36:0,36,540	0/0:6,0:6:18:0,18,181	0/0:10,0:10:30:0,30,422	0/0:16,0:16:45:0,45,675	0/0:16,0:16:48:0,48,523	0/0:6,0:6:18:0,18,167	0/0:10,0:10:30:0,30,298	0/0:12,0:12:36:0,36,375	0/0:20,0:20:57:0,57,855	0/0:12,0:12:36:0,36,477	0/0:14,0:14:33:0,33,495	0/0:10,0:10:27:0,27,405	0/0:1,0:1:3:0,3,35	0/0:9,0:9:27:0,27,281	0/0:20,0:20:51:0,51,765	0/1:4,2:6:63:63,0,137	0/0:13,0:13:39:0,39,402	0/0:6,0:6:18:0,18,228	0/0:6,0:6:18:0,18,197
chr1	86606211	.	AT	A,ATT	170.82	.	4,3	0.051,0.038	78	-7.320e-01	319	1.3141	7.214	-0.0645	4,3	0.051,0.038	60.00	0.00	2.59	0.992	0.169	UTR_3_PRIME(MODIFIER||996||Cops7b|protein_coding|CODING|ENSMUST00000027446|7)	GT:AD:DP:GQ:PL	Cops7b	MODIFIER	UTR_3_PRIME	protein_coding	0/0:5,0,0:5:12:0,12,180,12,180,180	0/0:7,0,0:7:21:0,21,228,21,228,228	0/0:7,0,0:7:15:0,15,225,15,225,225	0/1:4,2,0:6:38:38,0,57,50,63,112	0/1:5,2,0:7:35:35,0,113,50,119,169	0/0:10,0,0:10:24:0,24,360,24,360,360	0/0:15,0,0:15:36:0,36,540,36,540,540	0/0:8,0,0:8:24:0,24,282,24,282,282	0/0:5,0,0:5:15:0,15,172,15,172,172	0/0:8,0,0:8:24:0,24,303,24,303,303	0/0:14,0,0:14:42:0,42,454,42,454,454	0/0:12,0,0:12:33:0,33,495,33,495,495	0/2:9,2,3:14:25:37,25,279,0,161,217	0/0:14,0,0:14:39:0,39,585,39,585,585	0/0:4,0,0:4:12:0,12,106,12,106,106	0/0:1,0,0:1:3:0,3,13,3,13,13	0/0:10,0,0:10:27:0,27,405,27,405,405	0/0:10,0,0:10:27:0,27,405,27,405,405	0/0:5,0,0:5:15:0,15,145,15,145,145	0/0:6,0,0:6:15:0,15,225,15,225,225	0/1:5,2,1:8:20:23,0,189,20,92,149	0/0:2,0,0:2:6:0,6,55,6,55,55
chr1	86606255	.	C	CT	81.75	.	2	0.026	78	0.00	73	0.0797	2.808	0.2160	3	0.038	60.00	0.00	9.08	0.431	0.148	UTR_3_PRIME(MODIFIER||1040||Cops7b|protein_coding|CODING|ENSMUST00000027446|7)	GT:AD:DP:GQ:PL	Cops7b	MODIFIER	UTR_3_PRIME	protein_coding	0/0:1,0:1:3:0,3,37	0/0:0,0:0:0:0,0,0	0/0:4,0:4:12:0,12,143	0/0:0,0:0:0:0,0,0	0/0:1,0:1:3:0,3,34	0/0:2,0:2:6:0,6,49	0/0:3,0:3:6:0,6,90	0/0:0,0:0:0:0,0,0	0/0:1,0:1:0:0,0,0	0/0:2,0:2:6:0,6,42	0/0:3,0:3:9:0,9,108	0/0:2,0:2:6:0,6,41	0/0:2,0:2:6:0,6,43	0/0:4,0:4:12:0,12,130	0/0:0,0:0:0:0,0,0	0/0:0,0:0:0:0,0,0	0/0:0,0:0:0:0,0,0	0/0:3,0:3:9:0,9,80	0/0:3,0:3:9:0,9,78	0/0:0,0:0:0:0,0,0	0/0:1,0:1:3:0,3,30	0/0:2,0:2:6:0,6,36
chr1	86606500	.	G	GA	36.58	.	2	0.026	78		68	0.0000	0.000	0.3386	2	0.026	60.00		18.29		0.693	UTR_3_PRIME(MODIFIER||7425||Cops7b|nonsense_mediated_decay|CODING|ENSMUST00000122884|6)	GT:AD:DP:GQ:PL	Cops7b	MODIFIER	UTR_3_PRIME	nonsense_mediated_decay	0/0:4,0:4:9:0,9,135	0/0:2,0:2:6:0,6,39	0/0:1,0:1:3:0,3,18	0/0:1,0:1:3:0,3,13	0/0:2,0:2:6:0,6,39	0/0:0,0:0:0:0,0,0	0/0:0,0:0:0:0,0,0	0/0:2,0:2:6:0,6,73	0/0:2,0:2:6:0,6,69	0/0:1,0:1:3:0,3,14	0/0:5,0:5:15:0,15,115	0/0:4,0:4:12:0,12,149	0/0:2,0:2:6:0,6,54	0/0:5,0:5:12:0,12,180	0/0:0,0:0:0:0,0,0	0/0:0,0:0:0:0,0,0	0/0:2,0:2:6:0,6,26	0/0:2,0:2:6:0,6,36	0/0:3,0:3:9:0,9,88	0/0:1,0:1:0:0,0,0	0/0:1,0:1:3:0,3,33	0/0:0,0:0:0:0,0,0
chr1	86607157	.	A	AT	39.28	.	1	0.013	78	0.00	68	0.0000	0.000	0.1922	2	0.026	60.00	0.00	9.82	0.00	0.693	UTR_3_PRIME(MODIFIER||1942||Cops7b|protein_coding|CODING|ENSMUST00000121534|8)	GT:AD:DP:GQ:PL	Cops7b	MODIFIER	UTR_3_PRIME	protein_coding	0/0:0,0:0:0:0,0,0	0/0:1,0:1:3:0,3,34	0/0:3,0:3:9:0,9,80	0/0:0,0:0:0:0,0,0	0/1:2,2:4:50:50,0,50	0/0:1,0:1:3:0,3,15	0/0:2,0:2:6:0,6,49	0/0:2,0:2:6:0,6,49	0/0:0,0:0:0:0,0,0	0/0:0,0:0:0:0,0,0	0/0:10,0:10:24:0,24,360	0/0:3,0:3:6:0,6,90	0/0:2,0:2:6:0,6,54	0/0:4,0:4:12:0,12,125	0/0:1,0:1:3:0,3,34	0/0:2,0:2:3:0,3,45	0/0:1,0:1:3:0,3,28	0/0:4,0:4:12:0,12,99	0/0:0,0:0:0:0,0,0	0/0:4,0:4:12:0,12,104	0/0:2,0:2:6:0,6,49	0/0:2,0:2:6:0,6,72
chr1	86607227	.	G	C	32.69	.	2	0.026	78		70	0.0000	0.000	0.3281	2	0.026	60.00		16.34		0.693	UTR_3_PRIME(MODIFIER||2011||Cops7b|protein_coding|CODING|ENSMUST00000121534|8)	GT:AD:DP:GQ:PL	Cops7b	MODIFIER	UTR_3_PRIME	protein_coding	0/0:3,0:3:9:0,9,84	0/0:0,0:0:0:0,0,0	0/0:2,0:2:3:0,3,45	0/0:0,0:0:0:0,0,0	0/0:1,0:1:3:0,3,21	0/0:2,0:2:6:0,6,51	0/0:0,0:0:0:0,0,0	0/0:4,0:4:12:0,12,120	0/0:0,0:0:0:0,0,0	0/0:1,0:1:3:0,3,30	0/0:3,0:3:9:0,9,88	0/0:2,0:2:6:0,6,76	0/0:3,0:3:9:0,9,113	0/0:8,0:8:21:0,21,315	0/0:1,0:1:3:0,3,30	0/0:3,0:3:9:0,9,99	0/0:0,0:0:0:0,0,0	0/0:3,0:3:9:0,9,85	1/1:0,2:2:6:49,6,0	0/0:0,0:0:0:0,0,0	0/0:0,0:0:0:0,0,0	0/0:5,0:5:15:0,15,127
chr1	86607885	.	C	T	33.14	.	2	0.026	78		73	0.0000	0.000	0.3341	2	0.026	60.00		16.57		0.693	UTR_3_PRIME(MODIFIER||2669||Cops7b|protein_coding|CODING|ENSMUST00000121534|8)	GT:AD:DP:GQ:PL	Cops7b	MODIFIER	UTR_3_PRIME	protein_coding	0/0:1,0:1:3:0,3,32	0/0:0,0:0:0:0,0,0	0/0:2,0:2:6:0,6,71	0/0:0,0:0:0:0,0,0	0/0:6,0:6:18:0,18,147	0/0:1,0:1:0:0,0,0	0/0:1,0:1:3:0,3,29	0/0:0,0:0:0:0,0,0	0/0:2,0:2:6:0,6,37	1/1:0,2:2:6:49,6,0	0/0:3,0:3:9:0,9,110	0/0:11,0:11:30:0,30,450	0/0:3,0:3:9:0,9,81	0/0:5,0:5:15:0,15,135	0/0:3,0:3:9:0,9,61	0/0:0,0:0:0:0,0,0	0/0:0,0:0:0:0,0,0	0/0:5,0:5:15:0,15,136	0/0:3,0:3:9:0,9,102	0/0:0,0:0:0:0,0,0	0/0:3,0:3:6:0,6,90	0/0:0,0:0:0:0,0,0
chr1	86608695	.	CA	C	54.44	.	2	0.026	78		83	0.0000	0.000	0.3984	2	0.026	60.00		27.22		0.693	UTR_3_PRIME(MODIFIER||3480||Cops7b|protein_coding|CODING|ENSMUST00000121534|8)	GT:AD:DP:GQ:PL	Cops7b	MODIFIER	UTR_3_PRIME	protein_coding	0/0:5,0:5:15:0,15,138	0/0:0,0:0:0:0,0,0	0/0:3,0:3:9:0,9,84	0/0:2,0:2:6:0,6,70	0/0:5,0:5:15:0,15,133	0/0:0,0:0:0:0,0,0	0/0:4,0:4:12:0,12,99	0/0:0,0:0:0:0,0,0	0/0:1,0:1:3:0,3,15	0/0:1,0:1:3:0,3,14	0/0:3,0:3:9:0,9,88	0/0:2,0:2:6:0,6,72	0/0:4,0:4:12:0,12,125	0/0:4,0:4:12:0,12,150	0/0:2,0:2:6:0,6,71	0/0:9,0:9:27:0,27,250	0/0:3,0:3:9:0,9,103	0/0:4,0:4:12:0,12,121	0/0:0,0:0:0:0,0,0	0/0:2,0:2:3:0,3,45	0/0:1,0:1:3:0,3,29	0/0:0,0:0:0:0,0,0
chr1	86609117	.	A	T	32.9	.	2	0.026	78		77	0.0000	0.000	0.3773	2	0.026	60.00		16.45		0.693	UTR_3_PRIME(MODIFIER||3901||Cops7b|protein_coding|CODING|ENSMUST00000121534|8)	GT:AD:DP:GQ:PL	Cops7b	MODIFIER	UTR_3_PRIME	protein_coding	0/0:2,0:2:6:0,6,72	0/0:2,0:2:6:0,6,41	0/0:2,0:2:6:0,6,41	0/0:0,0:0:0:0,0,0	0/0:2,0:2:6:0,6,66	0/0:1,0:1:3:0,3,13	0/0:0,0:0:0:0,0,0	0/0:1,0:1:3:0,3,24	0/0:1,0:1:3:0,3,15	0/0:0,0:0:0:0,0,0	0/0:5,0:5:15:0,15,138	0/0:6,0:6:15:0,15,225	0/0:5,0:5:15:0,15,169	0/0:5,0:5:15:0,15,180	0/0:6,0:6:18:0,18,181	0/0:4,0:4:12:0,12,97	0/0:2,0:2:6:0,6,49	0/0:2,0:2:6:0,6,42	0/0:10,0:10:30:0,30,256	0/0:0,0:0:0:0,0,0	0/0:2,0:2:6:0,6,51	0/0:0,0:0:0:0,0,0
chr1	90604668	.	T	TA	49.87	.	1	0.013	78	0.00	211	0.0000	3.680	-0.0540	1	0.013	60.00	0.00	16.62	-6.740e-01	0.039	UPSTREAM(MODIFIER||4985||Cops8|retained_intron|CODING|ENSMUST00000190700|)	GT:AD:DP:GQ:PL	Cops8	MODIFIER	UPSTREAM	retained_intron	0/0:3,0:3:9:0,9,99	0/0:3,0:3:9:0,9,91	0/0:1,0:1:3:0,3,38	0/0:1,0:1:3:0,3,14	0/0:11,0:11:30:0,30,450	0/0:5,0:5:12:0,12,180	0/0:3,0:5:9:0,9,85	0/0:10,0:10:24:0,24,360	0/0:7,0:7:21:0,21,246	0/0:1,0:1:3:0,3,13	0/0:8,0:8:24:0,24,250	0/0:6,0:6:18:0,18,216	0/0:4,0:4:12:0,12,156	0/0:15,0:15:39:0,39,585	0/0:9,0:9:24:0,24,360	0/1:1,2:3:19:47,0,19	0/0:2,0:2:6:0,6,67	0/0:4,0:4:12:0,12,115	0/0:7,0:7:21:0,21,264	0/0:6,0:6:18:0,18,195	0/0:10,0:10:27:0,27,405	0/0:10,0:10:30:0,30,318
chr1	90604683	.	GT	GTT,G	128.34	.	2,2	0.026,0.026	78	-1.465e+00	226	0.0024	0.000	0.1835	2,2	0.026,0.026	60.00	0.00	4.94	0.216	0.495	UPSTREAM(MODIFIER||4970||Cops8|retained_intron|CODING|ENSMUST00000190700|)	GT:AD:DP:GQ:PL	Cops8	MODIFIER	UPSTREAM	retained_intron	0/0:3,0,0:3:0:0,0,64,0,64,64	0/0:3,0,0:3:9:0,9,91,9,91,91	0/0:5,0,0:5:15:0,15,142,15,142,142	0/0:1,0,0:1:3:0,3,16,3,16,16	0/0:12,0,0:12:21:0,21,336,21,336,336	0/0:6,0,0:6:15:0,15,225,15,225,225	0/0:5,0,0:5:15:0,15,155,15,155,155	0/0:10,0,0:10:30:0,30,304,30,304,304	0/0:9,0,0:9:24:0,24,360,24,360,360	0/0:1,0,0:1:3:0,3,13,3,13,13	0/0:7,0,0:7:21:0,21,156,21,156,156	0/0:6,0,0:6:18:0,18,198,18,198,198	0/0:6,0,0:6:18:0,18,178,18,178,178	0/1:10,2,0:12:20:20,0,246,50,252,302	0/0:9,0,0:9:27:0,27,298,27,298,298	0/0:6,0,0:6:18:0,18,176,18,176,176	0/0:2,0,0:2:6:0,6,67,6,67,67	0/0:5,0,0:5:15:0,15,164,15,164,164	0/2:5,0,2:7:36:36,51,179,0,128,122	0/0:6,0,0:6:18:0,18,195,18,195,195	0/0:12,0,0:12:33:0,33,495,33,495,495	0/0:10,0,0:10:24:0,24,360,24,360,360
chr1	90604899	.	G	GA	41.68	.	1	0.013	78	-1.602e+00	790	0.0000	3.090	-0.0167	1	0.013	60.00	0.00	3.79	0.778	0.132	UPSTREAM(MODIFIER||4754||Cops8|retained_intron|CODING|ENSMUST00000190700|)	GT:AD:DP:GQ:PGT:PID:PL:PS	Cops8	MODIFIER	UPSTREAM	retained_intron	0/0:29,0:29:81:.:.:0,81,1215	0/0:6,0:6:18:.:.:0,18,193	0/0:17,0:17:48:.:.:0,48,720	0/0:14,0:14:42:.:.:0,42,479	0/0:5,0:5:15:.:.:0,15,171	0/0:24,0:24:60:.:.:0,60,900	0/0:13,0:13:39:.:.:0,39,402	0/0:27,0:27:81:.:.:0,81,825	0/0:16,0:16:48:.:.:0,48,502	0/0:7,0:7:21:.:.:0,21,215	0/0:39,0:39:99:.:.:0,105,1174	0/0:35,0:35:99:.:.:0,99,1485	0/0:32,0:32:93:.:.:0,93,1395	0/0:22,0:22:60:.:.:0,60,900	0/0:24,0:24:72:.:.:0,72,756	0/0:3,0:3:9:.:.:0,9,99	0/0:23,0:23:63:.:.:0,63,945	0/0:28,0:28:81:.:.:0,81,894	0/0:18,0:18:48:.:.:0,48,720	0/0:20,0:20:57:.:.:0,57,855	0/0:10,0:10:30:.:.:0,30,330	0/0:14,0:14:36:.:.:0,36,540
chr1	90604900	.	C	CA,A	104.52	.	2,1	0.026,0.013	78	-1.589e+00	795	0.1726	7.373	-0.0426	1,1	0.013,0.013	60.00	0.00	1.39	0.447	1.076	UPSTREAM(MODIFIER||4754||Cops8|retained_intron|CODING|ENSMUST00000190700|)	GT:AD:DP:GQ:PGT:PID:PL:PS	Cops8	MODIFIER	UPSTREAM	retained_intron	0/1:21,5,0:26:77:.:.:77,0,578,140,593,733	0/0:6,0,0:6:18:.:.:0,18,193,18,193,193	0/0:17,0,0:17:45:.:.:0,45,675,45,675,675	0/0:14,0,0:14:42:.:.:0,42,479,42,479,479	0/0:5,0,0:5:15:.:.:0,15,171,15,171,171	0/0:25,0,0:25:75:.:.:0,75,828,75,828,828	0/0:13,0,0:13:39:.:.:0,39,402,39,402,402	0/0:27,0,0:27:81:.:.:0,81,825,81,825,825	0/0:16,0,0:16:48:.:.:0,48,502,48,502,502	0/0:7,0,0:7:21:.:.:0,21,215,21,215,215	0/1:34,4,0:38:10:.:.:10,0,925,112,937,1049	0/0:35,0,0:35:99:.:.:0,99,1485,99,1485,1485	0/0:32,0,0:32:93:.:.:0,93,1395,93,1395,1395	0/0:22,0,0:22:60:.:.:0,60,900,60,900,900	0/0:24,0,0:24:72:.:.:0,72,756,72,756,756	0/0:3,0,0:3:9:.:.:0,9,99,9,99,99	0/0:23,0,0:23:63:.:.:0,63,945,63,945,945	0/0:28,0,0:28:81:.:.:0,81,894,81,894,894	0/0:18,0,0:18:48:.:.:0,48,720,48,720,720	0/0:20,0,0:20:57:.:.:0,57,855,57,855,855	0/0:10,0,0:10:30:.:.:0,30,330,30,330,330	0/0:14,0,0:14:36:.:.:0,36,540,36,540,540
chr1	90605320	.	CT	CTTT,C	83.68	.	1,2	0.013,0.026	78	-4.310e-01	102	0.0000	0.000	0.2546	2,2	0.026,0.026	60.00	0.00	9.30	-1.834e+00	0.941	UPSTREAM(MODIFIER||4333||Cops8|retained_intron|CODING|ENSMUST00000190700|)	GT:AD:DP:GQ:PL	Cops8	MODIFIER	UPSTREAM	retained_intron	0/0:1,0,0:1:3:0,3,15,3,15,15	0/0:0,0,0:0:0:0,0,0,0,0,0	0/0:3,0,0:3:6:0,6,90,6,90,90	0/0:1,0,0:1:3:0,3,15,3,15,15	0/1:4,2,0:6:43:43,0,97,55,103,158	0/0:0,0,0:0:0:0,0,0,0,0,0	0/0:3,0,0:3:9:0,9,52,9,52,52	0/0:9,0,0:9:21:0,21,315,21,315,315	0/0:3,0,0:3:9:0,9,93,9,93,93	0/0:0,0,0:0:0:0,0,0,0,0,0	0/0:4,0,0:4:0:0,0,64,0,64,64	0/0:4,0,0:4:6:0,6,90,6,90,90	0/0:5,0,0:5:12:0,12,180,12,180,180	0/0:12,0,0:12:18:0,18,270,18,270,270	0/0:5,0,0:5:6:0,6,90,6,90,90	0/0:3,0,0:3:9:0,9,82,9,82,82	0/0:2,0,0:2:6:0,6,61,6,61,61	0/0:4,0,0:4:0:0,0,80,0,80,80	0/0:2,0,0:2:3:0,3,45,3,45,45	0/0:0,0,0:0:0:0,0,0,0,0,0	0/0:2,0,0:2:6:0,6,69,6,69,69	0/0:1,0,0:1:3:0,3,38,3,38,38
chr2	125830645	.	T	C	35.04	.	1	0.013	78	-1.242e+00	531	0.0000	0.000	-0.0287	1	0.013	60.00	0.00	4.38	-1.242e+00	0.307	UTR_3_PRIME(MODIFIER||1548||Cops2|protein_coding|CODING|ENSMUST00000110463|13)	GT:AD:DP:GQ:PL	Cops2	MODIFIER	UTR_3_PRIME	protein_coding	0/0:14,0:14:39:0,39,585	0/0:11,0:11:30:0,30,450	0/0:2,0:2:6:0,6,74	0/1:6,2:8:51:51,0,210	0/0:47,0:47:99:0,111,1534	0/0:8,0:8:24:0,24,254	0/0:15,0:15:36:0,36,540	0/0:22,0:22:54:0,54,810	0/0:17,0:17:45:0,45,675	0/0:17,0:17:42:0,42,630	0/0:4,0:4:6:0,6,90	0/0:11,0:11:24:0,24,360	0/0:10,0:10:24:0,24,360	0/0:21,0:21:51:0,51,765	0/0:11,0:11:30:0,30,450	0/0:40,0:40:99:0,99,1344	0/0:10,0:10:30:0,30,318	0/0:9,0:9:24:0,24,360	0/0:6,0:6:18:0,18,227	0/0:4,0:4:12:0,12,125	0/0:7,0:7:18:0,18,270	0/0:8,0:8:24:0,24,306
chr2	125831348	.	T	TA	478.38	.	12	0.154	78	0.549	470	4.3317	0.596	-0.2015	11	0.141	60.00	0.00	2.81	1.02	0.640	UTR_3_PRIME(MODIFIER||844||Cops2|protein_coding|CODING|ENSMUST00000110463|13)	GT:AD:DP:GQ:PL	Cops2	MODIFIER	UTR_3_PRIME	protein_coding	0/0:9,0:9:18:0,18,270	0/1:6,2:8:31:31,0,146	0/0:6,0:6:18:0,18,208	0/1:5,0:6:12:12,0,122	0/1:35,5:41:1:1,0,900	0/0:6,0:6:18:0,18,199	0/0:16,0:18:47:0,47,438	0/0:14,0:14:26:0,26,478	0/0:6,0:6:15:0,15,225	0/0:6,0:6:3:0,3,170	0/0:5,0:5:15:0,15,185	0/0:12,0:12:33:0,33,495	0/0:10,0:10:18:0,18,270	0/0:6,0:6:18:0,18,159	0/0:7,0:7:18:0,18,270	0/1:29,11:45:99:158,0,775	0/0:3,0:3:9:0,9,86	0/0:19,0:19:54:0,54,810	0/0:9,0:9:27:0,27,276	0/0:3,0:3:9:0,9,96	0/0:11,0:11:27:0,27,405	0/1:9,2:11:24:24,0,195
chr2	125831471	.	T	C	42.36	.	1	0.013	78	-1.181e+00	333	0.0000	1.702	0.0467	1	0.013	60.00	0.00	3.03	-7.100e-02	0.387	UTR_3_PRIME(MODIFIER||722||Cops2|protein_coding|CODING|ENSMUST00000110463|13)	GT:AD:DP:GQ:PGT:PID:PL:PS	Cops2	MODIFIER	UTR_3_PRIME	protein_coding	0/0:2,0:2:3:.:.:0,3,45	0/0:9,0:9:21:.:.:0,21,315	0/0:14,0:14:33:.:.:0,33,495	0/0:12,0:12:0:.:.:0,0,326	0/0:18,0:18:18:.:.:0,18,531	0/0:4,0:4:12:.:.:0,12,152	0/0:12,0:12:27:.:.:0,27,405	0/0:11,0:11:30:.:.:0,30,450	0/0:6,0:6:18:.:.:0,18,207	0/0:9,0:9:21:.:.:0,21,315	0/0:6,0:6:15:.:.:0,15,225	0/1:10,4:14:57:.:.:57,0,266	0/0:11,0:11:33:.:.:0,33,354	0/0:7,0:7:0:.:.:0,0,86	0/0:13,0:13:0:.:.:0,0,407	0/0:13,0:13:39:.:.:0,39,412	0/0:3,0:3:9:.:.:0,9,126	0|0:15,0:17:45:0|1:125831463_G_GA:0,45,675:125831463	0/0:8,0:8:24:.:.:0,24,237	0/0:2,0:2:6:.:.:0,6,51	0/0:8,0:8:15:.:.:0,15,225	0/0:4,0:4:12:.:.:0,12,165
chr2	125831503	.	T	C	403.91	.	8	0.103	78	-5.010e-01	304	2.2381	3.364	-0.2097	11	0.141	60.00	0.00	4.54	-3.930e-01	0.687	UTR_3_PRIME(MODIFIER||690||Cops2|protein_coding|CODING|ENSMUST00000110463|13)	GT:AD:DP:GQ:PL	Cops2	MODIFIER	UTR_3_PRIME	protein_coding	0/0:1,0:1:3:0,3,31	0/0:10,0:10:24:0,24,360	0/0:12,0:12:27:0,27,405	0/1:3,3:6:98:101,0,98	0/1:16,3:19:54:54,0,460	0/0:4,0:4:6:0,6,90	0/0:9,0:9:24:0,24,360	0/1:11,2:13:10:10,0,322	0/0:6,0:6:0:0,0,150	0/1:8,2:10:19:19,0,219	0/0:5,0:5:0:0,0,111	0/0:10,0:10:30:0,30,333	0/1:7,3:10:58:58,0,208	0/0:6,0:6:0:0,0,152	0/1:9,2:11:42:42,0,277	0/0:18,0:18:19:0,19,545	0/0:5,0:5:0:0,0,108	0/0:14,0:14:2:0,2,379	0/0:5,0:5:12:0,12,180	0/0:0,0:0:0:0,0,0	0/0:7,0:7:18:0,18,270	0/0:4,0:4:12:0,12,139
chr2	125840468	.	C	CT	32.36	.	2	0.026	78	1.38	1969	0.0568	0.921	-0.0263	2	0.026	60.00	0.00	0.17	1.51	0.546	FRAME_SHIFT(HIGH||aaa/aaaA|K197K?|Cops2|protein_coding|CODING|ENSMUST00000110463|7)	GT:AD:DP:GQ:PL	Cops2	HIGH	FRAME_SHIFT	protein_coding	0/0:45,0:45:99:0,120,1800	0/0:47,0:47:99:0,120,1800	0/0:46,0:46:99:0,120,1800	0/0:47,0:47:99:0,120,1800	0/1:87,11:98:27:27,0,2415	0/0:45,0:45:99:0,108,1620	0/0:43,0:43:99:0,120,1800	0/0:49,0:49:99:0,120,1800	0/0:47,0:47:99:0,120,1800	0/0:45,0:45:99:0,120,1800	0/0:48,0:48:99:0,117,1755	0/0:54,0:54:99:0,120,1800	0/0:52,0:52:99:0,120,1800	0/0:44,0:44:99:0,120,1800	0/0:51,0:51:99:0,120,1800	0/1:85,11:96:32:32,0,2332	0/0:47,0:47:99:0,120,1800	0/0:54,0:54:99:0,120,1800	0/0:54,0:54:99:0,120,1800	0/0:40,0:40:99:0,99,1341	0/0:46,0:46:99:0,120,1800	0/0:48,0:48:99:0,120,1800
chr3	35894682	.	TA	T,TAA	462.81	.	3,10	0.038,0.128	78	-7.850e-01	506	5.2032	0.677	-0.2203	3,10	0.038,0.128	60.00	0.00	2.86	0.654	0.764	UTR_3_PRIME(MODIFIER||937||Dcun1d1|protein_coding|CODING|ENSMUST00000108182|7)	GT:AD:DP:GQ:PL	Dcun1d1	MODIFIER	UTR_3_PRIME	protein_coding	0/0:6,0,0:6:15:0,15,225,15,225,225	0/1:4,2,0:6:39:39,0,94,51,100,151	0/2:2,0,2:4:42:42,48,98,0,50,44	0/0:6,0,0:6:18:0,18,233,18,233,233	0/2:11,0,4:15:61:61,94,369,0,275,263	0/0:4,0,0:4:9:0,9,135,9,135,135	0/0:15,0,0:15:42:0,42,630,42,630,630	0/0:12,0,0:12:33:0,33,495,33,495,495	0/0:12,0,0:12:36:0,36,408,36,408,408	0/2:12,0,3:15:35:35,71,370,0,299,290	0/0:12,0,0:12:33:0,33,495,33,495,495	0/0:13,0,0:13:33:0,33,495,33,495,495	0/0:15,0,0:15:27:0,27,480,27,480,480	0/2:15,0,3:18:27:27,72,431,0,360,351	0/2:5,0,2:7:33:33,48,173,0,125,119	0/1:6,3,0:9:58:58,0,143,76,152,228	0/0:7,0,0:7:21:0,21,224,21,224,224	0/0:20,0,0:20:45:0,45,675,45,675,675	0/0:16,0,0:16:10:0,10,462,10,462,462	0/0:11,0,0:11:24:0,24,360,24,360,360	0/0:18,0,0:18:51:0,51,765,51,765,765	0/0:11,0,0:11:27:0,27,405,27,405,405
chr3	35895009	.	CT	CTT,C	921.86	.	18,1	0.231,0.013	78	0.045	1336	12.6896	2.290	-0.3150	17,1	0.218,0.013	60.00	0.00	1.60	1.04	0.921	UTR_3_PRIME(MODIFIER||610||Dcun1d1|protein_coding|CODING|ENSMUST00000108182|7)	GT:AD:DP:GQ:PL	Dcun1d1	MODIFIER	UTR_3_PRIME	protein_coding	0/1:17,3,0:20:21:21,0,395,71,404,476	0/1:25,10,0:35:99:130,0,610,205,639,845	0/1:15,2,0:17:3:3,0,331,48,337,385	0/0:37,0,0:37:99:0,102,1530,102,1530,1530	0/1:20,7,0:27:91:91,0,419,149,440,589	0/0:20,0,3:23:2:0,60,543,2,485,477	0/1:38,6,0:44:13:13,0,908,127,925,1052	0/1:37,7,2:46:50:50,0,903,135,867,1150	0/1:13,5,0:18:62:62,0,308,101,323,423	0/0:28,0,0:28:72:0,72,1080,72,1080,1080	0/0:23,0,0:23:57:0,57,855,57,855,855	0/0:38,5,3:46:19:0,19,945,75,890,1099	0/0:32,0,0:32:87:0,87,1305,87,1305,1305	0/1:30,6,2:38:48:48,0,741,109,698,948	0/0:21,2,0:23:16:0,16,530,63,536,584	0/1:20,5,0:25:59:59,0,464,119,479,598	0/0:24,0,0:24:72:0,72,810,72,810,810	0/1:31,4,0:35:2:2,0,735,95,747,842	0/1:12,5,3:20:69:75,0,305,69,237,419	0/0:23,0,0:23:60:0,60,900,60,900,900	0/0:21,0,0:21:60:0,60,900,60,900,900	0/0:32,0,0:32:90:0,90,1350,90,1350,1350
chr3	35909264	.	AT	A	35.13	.	1	0.013	78	-1.242e+00	316	0.0000	0.000	-0.0223	1	0.013	60.00	0.00	4.39	0.674	0.307	INTRON(MODIFIER||||Dcun1d1|protein_coding|CODING|ENSMUST00000108182|4)	GT:AD:DP:GQ:PL	Dcun1d1	MODIFIER	INTRON	protein_coding	0/0:4,0:4:12:0,12,125	0/0:6,0:6:18:0,18,194	0/1:6,2:8:51:51,0,200	0/0:7,0:7:18:0,18,270	0/0:7,0:7:21:0,21,188	0/0:6,0:6:18:0,18,175	0/0:2,0:2:6:0,6,41	0/0:11,0:11:30:0,30,450	0/0:6,0:6:18:0,18,152	0/0:4,0:4:12:0,12,123	0/0:11,0:11:27:0,27,405	0/0:13,0:13:39:0,39,447	0/0:23,0:23:60:0,60,900	0/0:20,0:20:48:0,48,720	0/0:7,0:7:21:0,21,239	0/0:1,0:1:3:0,3,15	0/0:6,0:6:18:0,18,166	0/0:7,0:7:21:0,21,193	0/0:13,0:13:33:0,33,495	0/0:1,0:1:3:0,3,28	0/0:8,0:8:21:0,21,315	0/0:15,0:15:45:0,45,430
chr3	35929429	.	CGGG	C,CG,CGG	287.95	.	1,2,2	0.013,0.026,0.026	78	0.674	138	0.7305	0.000	0.0820	1,3,3	0.013,0.038,0.038	60.00	0.00	13.71	-1.150e+00	1.230	UPSTREAM(MODIFIER||3627||Gm15952||NON_CODING|ENSMUST00000144542|)	GT:AD:DP:GQ:PL	Gm15952	MODIFIER	UPSTREAM		0/0:4,0,0,0:4:6:0,6,90,6,90,90,6,90,90,90	0/0:1,0,0,0:1:3:0,3,14,3,14,14,3,14,14,14	0/0:5,0,0,0:5:15:0,15,176,15,176,176,15,176,176,176	0/0:3,0,0,0:3:6:0,6,90,6,90,90,6,90,90,90	0/1:1,3,0,0:4:33:88,0,33,91,42,133,91,42,133,133	0/0:4,0,0,0:4:6:0,6,90,6,90,90,6,90,90,90	0/0:2,0,0,0:2:3:0,3,45,3,45,45,3,45,45,45	0/0:6,0,0,0:6:9:0,9,135,9,135,135,9,135,135,135	0/0:2,0,0,0:2:6:0,6,53,6,53,53,6,53,53,53	0/0:2,0,0,0:2:0:0,0,0,0,0,0,0,0,0,0	0/2:3,0,2,0:5:57:57,66,147,0,81,75,66,147,81,147	0/0:4,0,0,0:4:6:0,6,90,6,90,90,6,90,90,90	0/0:5,0,0,0:5:12:0,12,180,12,180,180,12,180,180,180	0/2:2,0,2,0:4:50:60,66,122,0,56,50,66,122,56,122	0/0:6,0,0,0:6:9:0,9,135,9,135,135,9,135,135,135	0/0:3,0,0,0:3:6:0,6,90,6,90,90,6,90,90,90	0/3:1,0,0,3:4:12:66,69,89,69,89,89,0,21,21,12	0/0:9,0,0,0:9:12:0,12,180,12,180,180,12,180,180,180	0/0:10,0,0,0:10:18:0,18,270,18,270,270,18,270,270,270	0/0:2,0,0,0:2:6:0,6,53,6,53,53,6,53,53,53	0/0:4,0,0,0:4:6:0,6,90,6,90,90,6,90,90,90	0/0:5,0,0,0:5:9:0,9,135,9,135,135,9,135,135,135
chr3	35931285	.	T	C	55.01	.	1	0.013	78	1.65	67	0.0000	0.000	0.1157	2	0.026	60.00	0.00	11.00	0.00	1.609	UPSTREAM(MODIFIER||1211||Dcun1d1|protein_coding|CODING|ENSMUST00000198389|)	GT:AD:DP:GQ:PL	Dcun1d1	MODIFIER	UPSTREAM	protein_coding	0/0:0,0:0:0:0,0,0	0/0:3,0:3:9:0,9,99	0/0:0,0:0:0:0,0,0	0/0:1,0:1:3:0,3,31	0/0:1,0:1:3:0,3,32	0/0:1,0:1:3:0,3,36	0/0:6,0:6:15:0,15,225	0/0:1,0:1:3:0,3,37	0/0:1,0:1:3:0,3,36	0/0:0,0:0:0:0,0,0	0/0:3,0:3:0:0,0,36	0/0:3,0:3:0:0,0,39	0/0:1,0:1:0:0,0,0	0/0:4,0:4:0:0,0,71	0/0:0,0:0:0:0,0,0	0/0:1,0:1:3:0,3,18	0/0:2,0:2:6:0,6,70	0/0:1,0:1:3:0,3,30	0/0:1,0:1:3:0,3,35	0/0:1,0:1:0:0,0,0	0/0:1,0:1:3:0,3,29	0/0:1,0:1:3:0,3,11
chr3	35933246	.	A	G	31.13	.	1	0.013	78	-9.670e-01	66	0.0000	0.000	0.3034	2	0.026	60.00	0.00	10.38	0.967	0.223	UTR_5_PRIME(MODIFIER||459||Dcun1d1|protein_coding|CODING|ENSMUST00000108182|1)	GT:AD:DP:GQ:PL	Dcun1d1	MODIFIER	UTR_5_PRIME	protein_coding	0/0:0,0:0:0:0,0,0	0/0:1,0:1:3:0,3,29	0/0:6,0:6:15:0,15,225	0/0:2,0:2:6:0,6,57	0/0:6,0:6:18:0,18,204	0/0:0,0:0:0:0,0,0	0/0:3,0:3:9:0,9,93	0/0:0,0:0:0:0,0,0	0/0:3,0:3:9:0,9,68	0/0:2,0:2:6:0,6,70	0/0:6,0:6:15:0,15,225	0/0:0,0:0:0:0,0,0	0/0:3,0:3:9:0,9,85	0/0:4,0:4:12:0,12,116	0/0:1,0:1:3:0,3,14	0/0:0,0:0:0:0,0,0	0/0:0,0:0:0:0,0,0	0/0:0,0:0:0:0,0,0	0/0:1,0:1:3:0,3,31	0/0:2,0:2:6:0,6,54	0/0:1,0:1:3:0,3,33	0/0:1,0:1:3:0,3,37
chr5	86109476	.	G	A	60.49	.	1	0.013	78	-1.242e+00	182	0.0000	0.000	0.1189	1	0.013	60.00	0.00	7.56	-2.720e-01	0.223	UTR_3_PRIME(MODIFIER||3174||Uba6|protein_coding|CODING|ENSMUST00000039373|33)	GT:AD:DP:GQ:PL	Uba6	MODIFIER	UTR_3_PRIME	protein_coding	0/0:2,0:2:6:0,6,46	0/0:7,0:7:21:0,21,172	0/0:4,0:4:12:0,12,89	0/0:2,0:2:6:0,6,53	0/0:4,0:4:12:0,12,113	0/0:5,0:5:15:0,15,139	0/0:6,0:6:18:0,18,172	0/0:3,0:3:9:0,9,87	0/0:4,0:4:12:0,12,94	0/0:9,0:9:27:0,27,247	0/0:0,0:0:0:0,0,0	0/0:4,0:4:0:0,0,67	0/0:4,0:4:12:0,12,107	0/0:4,0:4:0:0,0,47	0/0:5,0:5:15:0,15,135	0/0:2,0:2:6:0,6,55	0/0:5,0:5:15:0,15,151	0/0:9,0:9:27:0,27,238	0/0:6,0:6:18:0,18,171	0/0:5,0:5:15:0,15,146	0/0:3,0:3:9:0,9,107	0/0:8,0:8:24:0,24,229
chr5	86109481	.	TTC	T	62.72	.	1	0.013	78	-1.383e+00	188	0.0000	0.000	0.1931	1	0.013	60.00	0.00	15.68	0.674	0.693	UTR_3_PRIME(MODIFIER||3167||Uba6|protein_coding|CODING|ENSMUST00000039373|33)	GT:AD:DP:GQ:PL	Uba6	MODIFIER	UTR_3_PRIME	protein_coding	0/0:2,0:2:6:0,6,46	0/0:7,0:7:21:0,21,172	0/0:4,0:4:12:0,12,89	0/0:2,0:2:6:0,6,53	0/1:2,2:4:78:78,0,78	0/0:5,0:5:15:0,15,139	0/0:6,0:6:18:0,18,182	0/0:3,0:3:9:0,9,87	0/0:4,0:4:12:0,12,94	0/0:9,0:9:27:0,27,247	0/0:0,0:0:0:0,0,0	0/0:4,0:4:12:0,12,95	0/0:4,0:4:12:0,12,107	0/0:4,0:4:12:0,12,109	0/0:5,0:5:15:0,15,140	0/0:2,0:2:6:0,6,55	0/0:5,0:5:15:0,15,151	0/0:9,0:9:27:0,27,238	0/0:6,0:6:18:0,18,171	0/0:5,0:5:15:0,15,146	0/0:3,0:3:9:0,9,107	0/0:8,0:8:24:0,24,229
chr5	86109867	.	T	C	36.79	.	1	0.013	78	1.27	1006	0.0000	3.502	-0.0194	1	0.013	60.00	0.00	1.53	0.638	1.414	UTR_3_PRIME(MODIFIER||2783||Uba6|protein_coding|CODING|ENSMUST00000039373|33)	GT:AD:DP:GQ:PGT:PID:PL:PS	Uba6	MODIFIER	UTR_3_PRIME	protein_coding	0/0:14,0:14:42:.:.:0,42,519	0/0:22,0:22:60:.:.:0,60,900	0/0:27,0:27:69:.:.:0,69,1035	0|1:20,4:24:53:0|1:86109867_T_C:53,0,493:86109867	0/0:11,0:11:33:.:.:0,33,367	0/0:22,0:22:63:.:.:0,63,945	0/0:28,0:28:75:.:.:0,75,1125	0/0:43,0:43:80:.:.:0,80,1374	0/0:31,0:31:55:.:.:0,55,906	0/0:21,0:21:54:.:.:0,54,810	0/0:14,0:14:42:.:.:0,42,457	0/0:21,0:21:48:.:.:0,48,602	0/0:22,0:22:51:.:.:0,51,765	0/0:27,0:27:40:.:.:0,40,847	0/0:30,0:30:37:.:.:0,37,835	0/0:2,0:2:6:.:.:0,6,37	0/0:20,0:20:60:.:.:0,60,578	0/0:34,0:34:81:.:.:0,81,1215	0/0:23,0:23:66:.:.:0,66,990	0/0:27,0:27:72:.:.:0,72,1080	0/0:20,0:20:60:.:.:0,60,690	0/0:20,0:20:57:.:.:0,57,855
chr5	86110140	.	G	GT	114.19	.	4	0.051	78	-6.400e-02	391	0.3499	0.000	-0.0668	4	0.051	60.00	0.00	2.33	0.495	0.903	UTR_3_PRIME(MODIFIER||2509||Uba6|protein_coding|CODING|ENSMUST00000039373|33)	GT:AD:DP:GQ:PL	Uba6	MODIFIER	UTR_3_PRIME	protein_coding	0/0:10,0:10:27:0,27,405	0/0:9,0:9:27:0,27,300	0/0:9,0:9:27:0,27,284	0/0:5,0:5:15:0,15,188	0/1:10,5:15:82:82,0,256	0/0:6,0:6:18:0,18,184	0/0:11,0:11:33:0,33,380	0/1:11,2:13:19:19,0,291	0/0:13,0:13:39:0,39,408	0/0:4,0:4:12:0,12,116	0/0:3,0:3:9:0,9,86	0/0:24,0:24:72:0,72,801	0/0:6,0:6:18:0,18,212	0/0:10,0:10:17:0,17,291	0/0:12,0:12:36:0,36,395	0/1:6,2:8:34:34,0,156	0/0:4,0:4:12:0,12,143	0/0:9,0:9:27:0,27,275	0/1:11,2:13:19:19,0,291	0/0:5,0:5:15:0,15,148	0/0:11,0:11:33:0,33,345	0/0:7,0:7:21:0,21,226
chr5	86110221	.	G	GTTTTTTT,GT	126.97	.	1,4	0.013,0.051	78	0.549	275	0.0000	0.000	0.1791	2,4	0.026,0.051	60.00	0.00	18.14	0.967	0.608	UTR_3_PRIME(MODIFIER||2428||Uba6|protein_coding|CODING|ENSMUST00000039373|33)	GT:AD:DP:GQ:PL	Uba6	MODIFIER	UTR_3_PRIME	protein_coding	0/0:2,0,0:2:3:0,3,45,3,45,45	0/0:4,0,0:4:0:0,0,0,0,0,0	0/0:6,0,0:6:0:0,0,31,0,31,31	0/0:6,0,0:6:15:0,15,225,15,225,225	0/0:4,0,0:7:41:0,41,209,41,209,209	0/0:7,0,0:7:0:0,0,155,0,155,155	0/0:7,0,0:7:0:0,0,126,0,126,126	0/0:4,0,0:4:6:0,6,90,6,90,90	0/0:4,0,0:4:6:0,6,90,6,90,90	0/0:2,0,0:2:6:0,6,84,6,84,84	0/0:0,0,0:0:0:0,0,0,0,0,0	0/0:7,0,0:7:12:0,12,180,12,180,180	0/0:5,0,0:5:0:0,0,43,0,43,43	0/0:8,0,0:8:0:0,0,222,0,222,222	0/1:1,2,0:3:26:64,0,26,67,32,99	0/0:4,0,0:4:6:0,6,90,6,90,90	0/0:7,0,0:7:0:0,0,136,0,136,136	0/0:7,0,0:7:0:0,0,156,0,156,156	0/0:11,0,0:11:0:0,0,189,0,189,189	0/0:4,0,0:4:3:0,3,45,3,45,45	0/0:6,0,0:6:0:0,0,128,0,128,128	0/0:9,0,0:11:27:0,27,170,27,170,170
chr5	86110604	.	C	G	44.33	.	1	0.013	78	0.287	396	0.0000	0.000	-0.0719	1	0.013	60.00	0.00	2.33	-1.120e-01	1.179	UTR_3_PRIME(MODIFIER||2046||Uba6|protein_coding|CODING|ENSMUST00000039373|33)	GT:AD:DP:GQ:PL	Uba6	MODIFIER	UTR_3_PRIME	protein_coding	0/0:9,0:9:27:0,27,345	0/0:5,0:5:15:0,15,137	0/0:9,0:9:24:0,24,360	0/0:7,0:7:18:0,18,270	0/0:14,0:14:36:0,36,540	0/0:10,0:10:21:0,21,315	0/0:13,0:13:27:0,27,405	0/0:22,0:22:60:0,60,900	0/0:18,0:18:51:0,51,765	0/0:4,0:4:12:0,12,134	0/0:5,0:5:0:0,0,122	0/0:16,0:16:45:0,45,675	0/0:10,0:10:0:0,0,320	0/0:11,0:11:0:0,0,346	0/0:18,0:18:39:0,39,585	0/0:3,0:3:9:0,9,82	0/0:7,0:7:15:0,15,225	0/0:16,0:16:10:0,10,455	0/0:6,0:6:15:0,15,225	0/0:2,0:2:3:0,3,45	0/0:2,0:2:3:0,3,45	0/0:9,0:9:24:0,24,360
chr5	86110719	.	CT	C	73.51	.	3	0.038	78	1.04	77	0.0000	0.000	0.1935	5	0.064	60.00	0.00	14.70	-1.282e+00	0.368	UTR_3_PRIME(MODIFIER||1930||Uba6|protein_coding|CODING|ENSMUST00000039373|33)	GT:AD:DP:GQ:PL	Uba6	MODIFIER	UTR_3_PRIME	protein_coding	0/0:1,0:1:3:0,3,37	0/0:0,0:0:0:0,0,0	0/0:0,0:0:0:0,0,0	0/0:1,0:1:3:0,3,15	0/0:5,0:5:15:0,15,132	0/0:2,0:2:3:0,3,45	0/0:2,0:2:6:0,6,33	0/0:4,0:4:0:0,0,47	0/0:2,0:2:6:0,6,70	0/0:2,0:2:6:0,6,31	0/0:0,0:0:0:0,0,0	0/0:3,0:3:0:0,0,77	0/0:1,0:1:0:0,0,0	0/0:3,0:3:9:0,9,99	1/1:0,1:1:3:25,3,0	0/0:4,0:4:12:0,12,100	0/0:3,0:3:3:0,3,45	0/0:4,0:4:9:0,9,135	0/0:2,0:2:3:0,3,45	0/0:0,0:0:0:0,0,0	0/0:0,0:0:0:0,0,0	0/0:1,0:1:0:0,0,0
chr5	86110793	.	CA	C	35.77	.	1	0.013	78	-6.740e-01	48	0.0000	3.979	0.2714	2	0.026	60.00	0.00	7.15	1.65	0.061	UTR_3_PRIME(MODIFIER||1856||Uba6|protein_coding|CODING|ENSMUST00000039373|33)	GT:AD:DP:GQ:PL	Uba6	MODIFIER	UTR_3_PRIME	protein_coding	0/0:0,0:0:0:0,0,0	0/0:0,0:0:0:0,0,0	0/0:0,0:0:0:0,0,0	0/0:0,0:0:0:0,0,0	0/0:8,0:8:21:0,21,315	0/0:2,0:2:3:0,3,45	0/0:0,0:0:0:0,0,0	0/0:6,0:6:18:0,18,164	0/0:1,0:1:3:0,3,19	0/0:0,0:0:0:0,0,0	0/0:1,0:1:3:0,3,11	0/0:4,0:4:12:0,12,117	0/0:0,0:0:0:0,0,0	0/0:1,0:1:3:0,3,11	0/0:1,0:1:3:0,3,27	0/0:2,0:2:3:0,3,45	0/0:1,0:1:3:0,3,36	0/0:2,0:2:6:0,6,51	0/0:1,0:1:3:0,3,13	0/0:0,0:0:0:0,0,0	0/0:0,0:0:0:0,0,0	0/1:3,2:5:42:42,0,52
chr5	86111780	.	A	AT,ATT	91.19	.	2,1	0.026,0.013	78	0.623	103	0.2266	0.000	0.1497	3,2	0.038,0.026	60.00	0.00	3.51	0.253	0.784	UTR_3_PRIME(MODIFIER||869||Uba6|protein_coding|CODING|ENSMUST00000039373|33)	GT:AD:DP:GQ:PL	Uba6	MODIFIER	UTR_3_PRIME	protein_coding	0/0:3,0,0:3:9:0,9,96,9,96,96	0/0:0,0,0:0:0:0,0,0,0,0,0	0/0:1,0,0:1:3:0,3,12,3,12,12	0/0:2,0,0:2:6:0,6,54,6,54,54	0/1:12,3,0:17:29:29,0,322,77,314,402	0/0:3,0,0:3:9:0,9,102,9,102,102	0/0:2,0,0:2:6:0,6,49,6,49,49	0/0:2,0,0:2:6:0,6,44,6,44,44	0/0:3,0,0:3:9:0,9,61,9,61,61	0/0:2,0,0:2:6:0,6,51,6,51,51	0/0:0,0,0:0:0:0,0,0,0,0,0	0/0:1,0,0:1:3:0,3,14,3,14,14	0/0:2,0,0:2:6:0,6,53,6,53,53	0/0:2,0,0:2:6:0,6,49,6,49,49	0/0:1,0,0:1:3:0,3,28,3,28,28	0/0:3,0,0:3:9:0,9,68,9,68,68	0/0:0,0,0:0:0:0,0,0,0,0,0	0/0:0,0,0:0:0:0,0,0,0,0,0	0/0:2,0,0:2:0:0,0,0,0,0,0	0/0:4,0,0:4:12:0,12,130,12,130,130	0/0:4,0,0:4:12:0,12,124,12,124,124	0/1:3,2,0:5:38:38,0,65,47,71,118
chr5	86112429	.	A	G	159.26	.	5	0.064	78	-2.420e-01	967	0.5912	1.006	-0.0780	5	0.064	60.00	0.00	1.05	0.224	0.511	UTR_3_PRIME(MODIFIER||221||Uba6|protein_coding|CODING|ENSMUST00000039373|33)	GT:AD:DP:GQ:PL	Uba6	MODIFIER	UTR_3_PRIME	protein_coding	0/0:20,0:20:60:0,60,759	0/0:20,0:20:60:0,60,662	0/0:33,0:33:99:0,99,1144	0/0:19,0:19:54:0,54,810	0/0:41,0:41:99:0,102,1530	0/0:20,0:20:60:0,60,729	0/0:24,0:24:72:0,72,847	0/0:37,0:37:99:0,104,1309	0/0:20,0:20:60:0,60,691	0/0:11,0:11:33:0,33,318	0/0:13,0:13:36:0,36,540	0/1:20,3:23:22:22,0,606	0/1:31,5:36:32:32,0,915	0/1:27,5:32:44:44,0,805	0/0:33,0:33:99:0,99,1186	0/0:9,0:9:27:0,27,297	0/0:7,0:7:0:0,0,196	0/0:20,0:20:60:0,60,614	0/0:19,0:19:18:0,18,575	0/0:20,0:20:60:0,60,655	0/0:20,0:20:60:0,60,771	0/0:36,0:36:99:0,99,1234
chr5	86120913	.	CT	C,CTT	96.51	.	1,2	0.013,0.026	78	0.674	73	0.0000	0.000	0.3106	2,2	0.026,0.026	60.00	0.00	13.79	0.674	1.022	INTRON(MODIFIER||||Uba6|protein_coding|CODING|ENSMUST00000039373|29)	GT:AD:DP:GQ:PL	Uba6	MODIFIER	INTRON	protein_coding	0/0:1,0,0:1:3:0,3,30,3,30,30	0/0:0,0,0:0:0:0,0,0,0,0,0	0/0:1,0,0:1:3:0,3,18,3,18,18	0/0:1,0,0:1:0:0,0,0,0,0,0	0/0:1,0,0:1:0:0,0,0,0,0,0	0/0:0,0,0:0:0:0,0,0,0,0,0	0/0:2,0,0:2:3:0,3,45,3,45,45	0/0:3,0,0:3:6:0,6,90,6,90,90	0/0:1,0,0:1:3:0,3,29,3,29,29	0/0:1,0,0:1:3:0,3,14,3,14,14	0/0:1,0,0:1:3:0,3,26,3,26,26	0/0:4,0,0:4:12:0,12,145,12,145,145	0/0:2,0,0:2:6:0,6,65,6,65,65	0/0:2,0,0:2:6:0,6,65,6,65,65	0/0:1,0,0:1:3:0,3,38,3,38,38	0/0:0,0,0:0:0:0,0,0,0,0,0	0/0:3,0,0:3:6:0,6,90,6,90,90	0/1:2,2,0:4:44:44,0,44,50,50,101	0/0:3,0,0:3:9:0,9,85,9,85,85	0/0:0,0,0:0:0:0,0,0,0,0,0	0/0:1,0,0:1:3:0,3,13,3,13,13	0/0:2,0,0:2:6:0,6,69,6,69,69
chr5	86122319	.	C	A	68.05	.	4	0.051	78	-4.400e-01	868	0.3499	1.139	-0.0618	4	0.051	60.00	0.00	1.00	-8.310e-01	0.972	NON_SYNONYMOUS_CODING(MODERATE|MISSENSE|Gca/Tca|A900S|Uba6|protein_coding|CODING|ENSMUST00000039373|29)	GT:AD:DP:GQ:PL	Uba6	MODERATE	NON_SYNONYMOUS_CODING	protein_coding	0/0:12,0:12:33:0,33,495	0/0:18,0:18:51:0,51,765	0/0:28,0:28:81:0,81,927	0/0:21,0:21:60:0,60,742	0/0:22,0:22:60:0,60,900	0/0:10,0:10:30:0,30,331	0/0:31,0:31:90:0,90,1350	0/0:24,0:24:72:0,72,757	0/0:17,0:17:45:0,45,675	0/0:13,0:13:39:0,39,380	0/0:6,0:6:0:0,0,191	0/0:25,0:25:36:0,36,769	0/0:25,0:25:72:0,72,848	0/1:20,4:24:55:55,0,556	0/0:34,0:34:93:0,93,1395	0/0:7,0:7:15:0,15,225	0/0:16,0:16:48:0,48,525	0/0:31,0:31:87:0,87,1305	0/1:8,2:10:19:19,0,255	0/0:22,0:22:60:0,60,663	0/0:21,0:21:60:0,60,900	0/0:30,0:30:81:0,81,1215
chr5	86122454	.	G	T	207.62	.	6	0.077	78	1.99	1127	0.9249	0.000	0.0184	4	0.051	60.00	0.00	1.00	0.546	0.673	NON_SYNONYMOUS_CODING(MODERATE|MISSENSE|Cgt/Agt|R855S|Uba6|protein_coding|CODING|ENSMUST00000039373|29)	GT:AD:DP:GQ:PL	Uba6	MODERATE	NON_SYNONYMOUS_CODING	protein_coding	0/0:24,0:24:72:0,72,733	0/0:18,0:18:54:0,54,538	0/0:31,0:31:90:0,90,1350	0/0:27,0:27:81:0,81,1004	0/0:19,0:19:54:0,54,810	0/0:20,0:20:60:0,60,578	0/0:33,0:33:99:0,99,1142	0/0:39,0:39:99:0,111,1217	0/0:30,0:30:84:0,84,1260	0/0:15,0:15:42:0,42,630	0/1:20,4:24:84:84,0,496	0/1:30,5:35:64:64,0,779	0/0:30,2:32:16:0,16,768	0/1:27,5:32:72:72,0,662	0/0:40,0:40:99:0,111,1415	0/0:4,0:4:12:0,12,119	0/0:15,0:15:7:0,7,340	0/0:35,0:35:99:0,99,1336	0/0:36,0:36:99:0,105,1575	0/0:24,0:24:20:0,20,566	0/0:21,0:21:60:0,60,764	0/0:31,0:31:90:0,90,1350
chr5	86124414	.	G	A	174.13	.	5	0.064	78	1.66	1578	0.6078	3.326	-0.0751	4	0.051	60.00	0.00	0.70	-3.200e-02	1.017	SYNONYMOUS_CODING(LOW|SILENT|gaC/gaT|D805|Uba6|protein_coding|CODING|ENSMUST00000039373|28)	GT:AD:DP:GQ:PL	Uba6	LOW	SYNONYMOUS_CODING	protein_coding	0/0:24,0:24:60:0,60,900	0/0:34,0:34:99:0,99,1074	0/0:29,0:29:75:0,75,1125	0/0:32,0:32:75:0,75,1125	0/0:28,0:28:72:0,72,1080	0/0:39,0:39:90:0,90,1350	0/0:41,0:41:99:0,102,1529	0/0:61,0:61:99:0,120,1800	0/0:51,0:51:99:0,120,1800	0/0:19,0:19:42:0,42,630	0/0:43,3:46:19:0,19,1244	0/1:48,6:54:39:39,0,1355	0/1:63,9:72:71:71,0,1902	0/1:35,5:40:78:78,0,1013	0/0:56,0:56:99:0,120,1800	0/0:4,0:4:12:0,12,103	0/0:42,0:42:88:0,88,1236	0/0:54,0:54:99:0,120,1800	0/0:46,0:46:99:0,120,1800	0/0:31,0:31:54:0,54,945	0/0:25,0:25:60:0,60,900	0/0:46,0:46:99:0,120,1800
chr5	86142422	.	A	G	226.62	.	6	0.077	78	-4.710e-01	1375	0.8994	9.827	-0.0808	5	0.064	60.00	0.00	1.12	0.549	1.570	SYNONYMOUS_CODING(LOW|SILENT|caT/caC|H433|Uba6|protein_coding|CODING|ENSMUST00000039373|15)	GT:AD:DP:GQ:PL	Uba6	LOW	SYNONYMOUS_CODING	protein_coding	0/0:22,0:22:60:0,60,900	0/0:20,0:20:57:0,57,855	0/0:31,0:31:76:0,76,955	0/0:36,0:36:93:0,93,1395	0/0:31,0:31:81:0,81,953	0/0:33,0:33:93:0,93,1395	0/0:40,0:40:99:0,105,1575	0/0:44,0:44:99:0,120,1800	0/0:33,0:33:93:0,93,1395	0/0:15,0:15:45:0,45,525	0/0:24,0:24:33:0,33,810	0/1:38,5:43:51:51,0,1150	0/1:26,5:31:93:93,0,784	0/0:38,0:38:84:0,84,1330	0/0:45,0:45:99:0,112,1508	0/0:13,0:13:33:0,33,495	0/1:23,3:26:9:9,0,642	0/0:54,0:54:99:0,120,1800	0/0:31,0:31:93:0,93,994	0/0:35,0:35:99:0,99,1116	0/0:32,0:32:90:0,90,1350	0/0:34,0:34:93:0,93,1395
chr5	86144443	.	C	A	164.18	.	3	0.038	78	1.81	1306	0.1726	0.000	-0.0468	3	0.038	60.00	0.00	1.49	0.846	0.624	SYNONYMOUS_CODING(LOW|SILENT|tcG/tcT|S380|Uba6|protein_coding|CODING|ENSMUST00000039373|14)	GT:AD:DP:GQ:PL	Uba6	LOW	SYNONYMOUS_CODING	protein_coding	0/0:34,0:34:99:0,99,1485	0/0:20,0:20:57:0,57,855	0/0:34,0:34:99:0,99,1084	0/0:26,0:26:72:0,72,1080	0/0:31,0:31:87:0,87,1305	0/0:29,0:29:84:0,84,881	0/0:34,0:34:99:0,99,1229	0/0:46,0:46:99:0,114,1710	0/0:35,0:35:99:0,99,1039	0/0:16,0:16:48:0,48,419	0/0:22,0:22:27:0,27,572	0/1:38,7:45:99:129,0,1113	0/1:28,5:33:52:52,0,792	0/0:29,0:29:78:0,78,1170	0/0:44,0:44:99:0,117,1755	0/0:9,0:9:27:0,27,238	0/0:32,0:32:93:0,93,1395	0/0:45,0:45:99:0,112,1325	0/0:39,2:41:48:0,48,1112	0/1:29,3:32:17:17,0,718	0/0:29,0:29:81:0,81,1215	0/0:43,0:43:99:0,120,1800
chr5	86160346	.	A	AT	104.6	.	5	0.064	78	-1.042e+00	1534	0.5912	23.233	-0.0619	3	0.038	60.00	0.00	0.64	1.12	1.599	FRAME_SHIFT(HIGH||aaa/aaaA|K95K?|Uba6|protein_coding|CODING|ENSMUST00000039373|5)	GT:AD:DP:GQ:PL	Uba6	HIGH	FRAME_SHIFT	protein_coding	0/0:38,0:38:99:0,102,1311	0/0:34,0:34:99:0,99,1208	0/0:37,0:37:99:0,102,1530	0/0:38,0:38:99:0,102,1530	0/1:20,3:25:38:38,0,537	0/1:45,7:54:73:73,0,1193	0/0:47,0:47:99:0,111,1696	0/0:54,0:54:99:0,120,1800	0/0:45,0:45:99:0,103,1485	0/1:19,3:22:25:25,0,515	0/0:37,2:39:56:0,56,1070	0/0:42,0:42:99:0,105,1575	0/0:47,0:47:99:0,99,1647	0/0:38,0:38:99:0,102,1530	0/0:46,0:46:99:0,114,1710	0/0:6,0:6:18:0,18,207	0/1:18,2:20:1:1,0,476	0/0:48,0:48:99:0,120,1800	0/0:39,0:39:96:0,96,1440	0/0:30,2:32:35:0,35,856	0/0:30,0:30:90:0,90,1017	0/0:36,0:36:99:0,99,1320
chr5	100530318	.	GTGT	G	2379.86	.	21	0.269	78	-5.240e-01	211	1.6896	3.267	-0.1241	24	0.308	60.00	0.00	19.04	0.00	0.895		GT:AD:DP:GQ:PL					0/0:4,0:4:6:0,6,90	0/0:4,0:4:12:0,12,115	0/1:4,3:7:99:114,0,159	0/0:1,0:1:3:0,3,36	0/1:6,2:8:66:66,0,245	0/1:1,4:5:30:165,0,30	0/0:3,0:3:3:0,3,45	0/1:1,5:6:27:207,0,27	0/0:2,0:2:6:0,6,36	0/0:1,0:1:0:0,0,0	0/1:10,5:15:99:180,0,401	0/1:7,2:9:63:63,0,288	1/1:0,3:3:9:135,9,0	0/0:6,0:6:12:0,12,180	0/1:7,4:11:99:147,0,282	0/1:7,3:10:99:105,0,285	0/0:6,0:6:18:0,18,169	0/0:4,0:4:6:0,6,90	0/0:1,0:1:3:0,3,36	0/0:1,0:1:3:0,3,33	0/1:3,2:5:75:75,0,120	0/0:2,0:2:6:0,6,68
chr5	100530993	.	AAG	A	47.54	.	1	0.013	78	-2.200e+00	356	0.0000	0.000	0.3548	1	0.013	60.00	0.00	5.28	1.73	0.495	UPSTREAM(MODIFIER||1248||Cops4|retained_intron|CODING|ENSMUST00000123559|)	GT:AD:DP:GQ:PL	Cops4	MODIFIER	UPSTREAM	retained_intron	0/0:4,0:4:12:0,12,121	0/0:2,0:2:6:0,6,51	0/0:8,0:8:24:0,24,269	0/0:5,0:5:15:0,15,163	0/0:15,0:15:45:0,45,419	0/0:17,0:17:45:0,45,675	0/0:2,0:2:6:0,6,62	0/0:15,0:15:42:0,42,630	0/0:4,0:4:12:0,12,148	0/0:0,0:0:0:0,0,0	0/0:17,0:17:48:0,48,720	0/0:16,0:16:45:0,45,675	0/0:17,0:17:48:0,48,720	0/0:24,0:24:60:0,60,900	0/0:12,0:12:36:0,36,343	0/1:7,2:9:63:63,0,288	0/0:6,0:6:15:0,15,225	0/0:18,0:18:51:0,51,765	0/0:12,0:12:36:0,36,308	0/0:3,0:3:9:0,9,118	0/0:5,0:5:15:0,15,158	0/0:0,0:0:0:0,0,0
chr5	100531363	.	CAA	C	56.38	.	1	0.013	78	-8.420e-01	169	0.0000	0.000	0.1913	1	0.013	60.00	0.00	9.40	-8.420e-01	0.223	UPSTREAM(MODIFIER||878||Cops4|retained_intron|CODING|ENSMUST00000123559|)	GT:AD:DP:GQ:PL	Cops4	MODIFIER	UPSTREAM	retained_intron	0/0:7,0:7:21:0,21,211	0/0:3,0:3:9:0,9,90	0/0:6,0:6:18:0,18,192	0/0:2,0:2:6:0,6,68	0/0:8,0:8:21:0,21,315	0/0:3,0:3:9:0,9,110	0/0:1,0:1:3:0,3,31	0/0:6,0:6:18:0,18,201	0/0:6,0:6:18:0,18,174	0/0:1,0:1:3:0,3,35	0/0:0,0:0:0:0,0,0	0/0:10,0:10:24:0,24,360	0/0:7,0:7:21:0,21,276	0/0:5,0:5:15:0,15,180	0/0:8,0:8:24:0,24,269	0/0:2,0:2:6:0,6,68	0/0:2,0:2:6:0,6,45	0/0:7,0:7:21:0,21,218	0/0:4,0:4:12:0,12,136	0/0:3,0:3:9:0,9,94	0/0:0,0:0:0:0,0,0	0/0:7,0:7:18:0,18,270
chr5	100531578	.	T	C	3040.46	.	30	0.385	78	-4.520e-01	296	46.1692	1.607	-0.6380	36	0.462	60.00	0.00	12.21	0.319	0.567	UPSTREAM(MODIFIER||664||Cops4|retained_intron|CODING|ENSMUST00000123559|)	GT:AD:DP:GQ:PGT:PID:PL:PS	Cops4	MODIFIER	UPSTREAM	retained_intron	0/1:4,6:10:95:.:.:161,0,95	0/0:2,0:2:3:.:.:0,3,45	0/1:2,2:4:50:.:.:50,0,63	0/1:1,5:6:22:.:.:147,0,22	0/1:3,2:5:49:.:.:49,0,89	0/1:2,2:4:55:.:.:55,0,66	0/1:1,3:4:26:.:.:75,0,26	0/1:2,6:8:25:.:.:169,0,25	0/1:3,4:7:93:.:.:97,0,93	0/0:1,0:1:0:.:.:0,0,0	0/0:5,0:5:0:.:.:0,0,105	0|1:9,3:12:52:0|1:100531578_T_C:52,0,300:100531578	0/1:10,5:15:99:.:.:113,0,287	0/1:7,6:13:99:.:.:148,0,176	0/1:7,2:9:47:.:.:47,0,208	0/1:1,3:4:24:.:.:92,0,24	0/0:1,0:1:0:.:.:0,0,0	0/1:6,9:15:99:.:.:217,0,158	0/1:7,5:12:99:.:.:120,0,201	0/1:3,3:6:69:.:.:92,0,69	0/1:5,2:7:45:.:.:45,0,143	0/0:3,0:3:0:.:.:0,0,39
chr5	100531601	.	CG	C	35.44	.	1	0.013	78	-4.930e-01	293	0.0000	0.000	0.1214	1	0.013	60.00	0.00	3.54	-4.930e-01	0.693	UPSTREAM(MODIFIER||640||Cops4|retained_intron|CODING|ENSMUST00000123559|)	GT:AD:DP:GQ:PGT:PID:PL:PS	Cops4	MODIFIER	UPSTREAM	retained_intron	0/0:8,0:8:24:.:.:0,24,235	0/0:2,0:2:6:.:.:0,6,46	0/0:5,0:5:15:.:.:0,15,144	0/0:8,0:8:21:.:.:0,21,315	0/0:6,0:6:18:.:.:0,18,195	0/0:3,0:3:9:.:.:0,9,86	0/0:4,0:4:12:.:.:0,12,123	0/0:11,0:11:33:.:.:0,33,300	0/0:8,0:8:24:.:.:0,24,225	0/0:1,0:1:3:.:.:0,3,30	0/0:4,0:4:12:.:.:0,12,120	0/0:14,0:14:39:.:.:0,39,585	0/0:15,0:15:39:.:.:0,39,585	0/0:11,0:11:33:.:.:0,33,300	0/0:10,0:10:30:.:.:0,30,307	0/0:5,0:5:15:.:.:0,15,151	0/0:3,0:3:9:.:.:0,9,95	0/0:17,0:17:51:.:.:0,51,488	0/0:14,0:14:42:.:.:0,42,477	0/0:7,0:7:21:.:.:0,21,185	0/0:5,0:5:15:.:.:0,15,153	0/0:4,0:4:12:.:.:0,12,136
chr5	100531644	.	G	GA	64.83	.	4	0.051	78	-8.470e-01	323	0.3805	0.000	-0.0361	4	0.051	60.00	0.00	1.51	0.524	0.446	UPSTREAM(MODIFIER||597||Cops4|retained_intron|CODING|ENSMUST00000123559|)	GT:AD:DP:GQ:PL	Cops4	MODIFIER	UPSTREAM	retained_intron	0/0:11,0:11:30:0,30,450	0/0:3,0:3:9:0,9,67	0/0:8,0:8:21:0,21,315	0/0:6,0:6:18:0,18,130	0/0:16,0:16:39:0,39,585	0/0:8,0:8:15:0,15,225	0/0:4,0:4:0:0,0,69	0/0:15,0:15:42:0,42,630	0/0:7,0:7:21:0,21,211	0/0:1,0:1:3:0,3,30	0/0:7,0:7:18:0,18,270	0/0:8,0:8:24:0,24,279	0/1:13,2:15:12:12,0,327	0/1:8,2:10:27:27,0,199	0/1:8,2:10:27:27,0,199	0/0:7,0:7:21:0,21,207	0/0:5,0:5:15:0,15,140	0/0:16,0:16:10:0,10,421	0/0:14,0:14:39:0,39,585	0/0:7,0:7:12:0,12,180	0/0:8,0:8:21:0,21,315	0/0:6,0:6:15:0,15,225
chr5	100531868	.	A	G	54.49	.	1	0.013	78	-8.420e-01	198	0.0000	0.000	0.2584	1	0.013	60.00	0.00	7.78	-1.282e+00	0.446	UPSTREAM(MODIFIER||374||Cops4|retained_intron|CODING|ENSMUST00000123559|)	GT:AD:DP:GQ:PGT:PID:PL:PS	Cops4	MODIFIER	UPSTREAM	retained_intron	0/0:13,0:13:30:.:.:0,30,450	0/0:0,0:0:0:.:.:0,0,0	0|1:5,2:7:69:0|1:100531868_A_G:69,0,197:100531868	0/0:2,0:2:6:.:.:0,6,64	0/0:10,0:10:15:.:.:0,15,225	0/0:6,0:6:15:.:.:0,15,225	0/0:2,0:2:6:.:.:0,6,36	0/0:6,0:6:18:.:.:0,18,183	0/0:3,0:3:9:.:.:0,9,60	0/0:0,0:0:0:.:.:0,0,0	0/0:8,0:8:18:.:.:0,18,270	0/0:11,0:11:21:.:.:0,21,315	0/0:5,0:5:12:.:.:0,12,180	0/0:12,0:12:33:.:.:0,33,495	0/0:6,0:6:18:.:.:0,18,204	0/0:3,0:3:9:.:.:0,9,80	0/0:3,0:3:9:.:.:0,9,78	0/0:14,0:14:39:.:.:0,39,585	0/0:7,0:7:18:.:.:0,18,270	0/0:1,0:1:3:.:.:0,3,30	0/0:2,0:2:6:.:.:0,6,72	0/0:1,0:1:3:.:.:0,3,29
chr5	100531874	.	G	A	54.05	.	1	0.013	78	-1.068e+00	207	0.0000	0.000	0.0424	1	0.013	60.00	0.00	7.72	-1.068e+00	0.446	UPSTREAM(MODIFIER||368||Cops4|retained_intron|CODING|ENSMUST00000123559|)	GT:AD:DP:GQ:PGT:PID:PL:PS	Cops4	MODIFIER	UPSTREAM	retained_intron	0/0:12,0:12:27:.:.:0,27,405	0/0:1,0:1:3:.:.:0,3,30	0|1:5,2:7:69:0|1:100531868_A_G:69,0,197:100531868	0/0:2,0:2:3:.:.:0,3,45	0/0:11,0:11:18:.:.:0,18,270	0/0:6,0:6:15:.:.:0,15,225	0/0:3,0:3:9:.:.:0,9,76	0/0:6,0:6:18:.:.:0,18,183	0/0:3,0:3:9:.:.:0,9,60	0/0:1,0:1:3:.:.:0,3,30	0/0:8,0:8:24:.:.:0,24,304	0/0:8,0:8:15:.:.:0,15,225	0/0:5,0:5:15:.:.:0,15,166	0/0:10,0:10:30:.:.:0,30,364	0/0:8,0:8:21:.:.:0,21,315	0/0:3,0:3:9:.:.:0,9,80	0/0:4,0:4:9:.:.:0,9,135	0/0:16,0:16:45:.:.:0,45,675	0/0:7,0:7:15:.:.:0,15,225	0/0:1,0:1:3:.:.:0,3,30	0/0:2,0:2:6:.:.:0,6,72	0/0:1,0:1:3:.:.:0,3,29
chr5	100532418	.	C	CT	37.87	.	2	0.026	78		140	0.0000	0.000	0.3356	1	0.013	60.00		18.93		0.693	DOWNSTREAM(MODIFIER||324||Cops4|retained_intron|CODING|ENSMUST00000147729|)	GT:AD:DP:GQ:PL	Cops4	MODIFIER	DOWNSTREAM	retained_intron	0/0:3,0:3:9:0,9,91	0/0:2,0:2:6:0,6,54	0/0:4,0:4:12:0,12,153	0/0:2,0:2:6:0,6,61	0/0:3,0:3:9:0,9,78	0/0:4,0:4:9:0,9,135	1/1:0,2:2:6:58,6,0	0/0:5,0:5:9:0,9,135	0/0:1,0:1:3:0,3,29	0/0:3,0:3:9:0,9,84	0/0:9,0:9:27:0,27,284	0/0:6,0:6:15:0,15,225	0/0:5,0:5:15:0,15,177	0/0:7,0:7:21:0,21,258	0/0:3,0:3:9:0,9,111	0/0:3,0:3:9:0,9,98	0/0:3,0:3:9:0,9,76	0/0:8,0:8:21:0,21,315	0/0:3,0:3:9:0,9,99	0/0:0,0:0:0:0,0,0	0/0:3,0:3:9:0,9,84	0/0:3,0:3:9:0,9,101
chr5	100532496	.	T	A	2426.02	.	26	0.333	78	-6.740e-01	222	24.2288	0.000	-0.4394	35	0.449	60.00	0.00	15.07	0.566	0.721	DOWNSTREAM(MODIFIER||401||Cops4|retained_intron|CODING|ENSMUST00000147729|)	GT:AD:DP:GQ:PL	Cops4	MODIFIER	DOWNSTREAM	retained_intron	0/0:9,0:9:0:0,0,215	0/0:1,0:1:0:0,0,0	0/1:2,3:5:52:71,0,52	1/1:0,3:3:9:119,9,0	0/1:1,3:4:23:92,0,23	0/0:2,0:2:0:0,0,0	0/1:2,2:4:36:36,0,65	0/1:6,5:11:99:130,0,144	1/1:0,2:2:6:74,6,0	0/1:2,2:4:23:23,0,64	0/1:4,5:9:99:166,0,100	0/1:2,3:5:34:73,0,34	0/0:6,0:6:0:0,0,176	0/1:11,3:14:74:74,0,299	0/1:4,5:9:99:110,0,123	0/1:1,4:5:21:124,0,21	0/1:1,4:5:22:102,0,22	0/1:3,10:13:62:236,0,62	0/1:5,4:9:98:98,0,158	0/0:2,0:2:0:0,0,1	0/1:3,3:6:70:70,0,70	0/0:0,0:0:0:0,0,0
chr5	100547542	.	T	C	28058.8	.	39	0.500	78	-3.710e+00	2843	106.9467	1.882	-1.0000	39	0.500	60.00	0.00	11.20	-9.210e-01	0.849	UTR_3_PRIME(MODIFIER||105||Cops4|protein_coding|CODING|ENSMUST00000045993|10)	GT:AD:DP:GQ:PL	Cops4	MODIFIER	UTR_3_PRIME	protein_coding	0/1:19,14:33:99:242,0,621	0/1:44,28:72:99:528,0,1418	0/1:14,44:58:99:1026,0,354	0/1:34,41:75:99:830,0,975	0/1:67,35:102:99:673,0,1872	0/1:20,26:46:99:505,0,597	0/1:38,41:79:99:916,0,1080	0/1:37,61:98:99:1293,0,1026	0/1:12,24:36:99:506,0,307	0/1:61,77:138:99:1576,0,1658	0/1:16,10:26:99:219,0,407	0/1:17,27:44:99:609,0,489	0/1:24,21:45:99:477,0,690	0/1:35,41:76:99:843,0,936	0/1:33,24:57:99:478,0,915	0/1:23,33:56:99:744,0,637	0/1:19,22:41:99:439,0,513	0/1:43,41:84:99:774,0,1228	0/1:18,37:55:99:831,0,427	0/1:12,25:37:99:522,0,339	0/1:20,27:47:99:601,0,570	0/1:20,25:45:99:519,0,596
chr5	107551316	.	A	G	62.39	.	2	0.026	78		6	0.0000	0.000	0.3466	7	0.090	60.00		31.19		0.693	UTR_3_PRIME(MODIFIER||2226||Gm42669|protein_coding|CODING|ENSMUST00000160160|6)	GT:AD:DP:GQ:PL	Gm42669	MODIFIER	UTR_3_PRIME	protein_coding	1/1:0,2:2:6:49,6,0	0/0:0,0:0:0:0,0,0	0/0:0,0:0:0:0,0,0	0/0:0,0:0:0:0,0,0	0/0:0,0:0:0:0,0,0	0/0:0,0:0:0:0,0,0	0/0:0,0:0:0:0,0,0	0/0:0,0:0:0:0,0,0	0/0:0,0:0:0:0,0,0	0/0:0,0:0:0:0,0,0	0/0:0,0:0:0:0,0,0	0/0:0,0:0:0:0,0,0	0/0:0,0:0:0:0,0,0	0/0:2,0:2:6:0,6,49	0/0:0,0:0:0:0,0,0	0/0:0,0:0:0:0,0,0	0/0:0,0:0:0:0,0,0	0/0:0,0:0:0:0,0,0	0/0:0,0:0:0:0,0,0	0/0:0,0:0:0:0,0,0	0/0:1,0:1:3:0,3,14	0/0:0,0:0:0:0,0,0
chr5	107557974	.	G	GA	40.7	.	1	0.013	78	-1.242e+00	759	0.0000	0.000	-0.0178	1	0.013	60.00	0.00	5.09	-1.800e-01	0.693	FRAME_SHIFT(HIGH||gac/gaTc|D449D?|Glmn|protein_coding|CODING|ENSMUST00000078021|15)	GT:AD:DP:GQ:PL	Glmn	HIGH	FRAME_SHIFT	protein_coding	0/0:20,0:20:51:0,51,765	0/0:37,0:37:99:0,102,1530	0/0:18,0:18:51:0,51,765	0/0:25,0:25:72:0,72,1080	0/1:6,2:8:57:57,0,219	0/0:12,0:12:36:0,36,454	0/0:29,0:29:84:0,84,879	0/0:42,0:42:99:0,120,1800	0/0:25,0:25:72:0,72,773	0/0:42,0:42:99:0,105,1575	0/0:9,0:9:9:0,9,266	0/0:3,0:3:9:0,9,114	0/0:15,0:15:45:0,45,457	0/0:22,0:22:60:0,60,693	0/0:21,0:21:60:0,60,659	0/0:10,0:10:30:0,30,329	0/0:3,0:3:9:0,9,108	0/0:30,0:30:84:0,84,1260	0/0:11,0:11:30:0,30,450	0/0:9,0:9:27:0,27,289	0/0:10,0:10:30:0,30,317	0/0:17,0:17:45:0,45,675
chr5	107597528	.	C	T	621.47	.	15	0.192	78	0.967	72	0.0000	3.358	0.3572	26	0.333	60.00	0.00	29.59	-9.670e-01	0.849	UTR_5_PRIME(MODIFIER||6001||Rpap2|protein_coding|CODING|ENSMUST00000112650|1)	GT:AD:DP:GQ:PL	Rpap2	MODIFIER	UTR_5_PRIME	protein_coding	0/0:5,0:5:0:0,0,61	0/0:1,0:1:3:0,3,16	1/1:0,2:2:6:74,6,0	0/0:0,0:0:0:0,0,0	0/0:8,0:8:0:0,0,175	0/0:1,0:1:0:0,0,0	0/0:2,0:2:6:0,6,53	0/0:1,0:1:3:0,3,32	0/1:1,2:3:27:67,0,27	0/0:0,0:0:0:0,0,0	0/0:0,0:0:0:0,0,0	0/0:1,0:1:3:0,3,30	0/0:2,0:2:6:0,6,49	0/0:3,0:3:0:0,0,36	1/1:0,3:3:9:86,9,0	0/0:3,0:3:0:0,0,0	1/1:0,2:2:6:49,6,0	1/1:0,4:4:12:121,12,0	1/1:0,2:2:6:49,6,0	0/0:3,0:3:0:0,0,11	0/0:2,0:2:0:0,0,4	0/0:1,0:1:0:0,0,0
chr5	138161811	.	A	T	40.24	.	2	0.026	78		38	0.0000	0.000	0.3605	3	0.038	60.00		20.12		0.693	DOWNSTREAM(MODIFIER||2772||Mcm7|protein_coding|CODING|ENSMUST00000000505|)	GT:AD:DP:GQ:PL	Mcm7	MODIFIER	DOWNSTREAM	protein_coding	0/0:5,0:5:12:0,12,180	0/0:0,0:0:0:0,0,0	0/0:2,0:2:6:0,6,72	0/0:0,0:0:0:0,0,0	0/0:0,0:0:0:0,0,0	0/0:1,0:1:3:0,3,36	0/0:0,0:0:0:0,0,0	0/0:0,0:0:0:0,0,0	0/0:3,0:3:6:0,6,90	0/0:0,0:0:0:0,0,0	0/0:7,0:7:18:0,18,270	0/0:1,0:1:3:0,3,36	0/0:1,0:1:3:0,3,33	0/0:3,0:3:9:0,9,114	0/0:3,0:3:9:0,9,85	0/0:0,0:0:0:0,0,0	0/0:0,0:0:0:0,0,0	0/0:1,0:1:3:0,3,36	0/0:1,0:1:3:0,3,29	0/0:0,0:0:0:0,0,0	0/0:0,0:0:0:0,0,0	0/0:0,0:0:0:0,0,0
chr5	138164068	.	A	AT	42.17	.	1	0.013	78	-1.775e+00	365	0.0000	2.483	0.1958	1	0.013	60.00	0.00	1.92	2.61	0.169	UTR_3_PRIME(MODIFIER||193||Cops6|protein_coding|CODING|ENSMUST00000019638|10)	GT:AD:DP:GQ:PL	Cops6	MODIFIER	UTR_3_PRIME	protein_coding	0/0:11,0:11:30:0,30,450	0/0:10,0:10:30:0,30,365	0/0:4,0:4:12:0,12,117	0/0:4,0:4:12:0,12,124	0/0:6,0:6:18:0,18,198	0/0:10,0:10:27:0,27,405	0/0:9,0:9:27:0,27,345	0/0:11,0:11:21:0,21,315	0/0:6,0:6:18:0,18,164	0/0:13,0:13:33:0,33,495	0/0:3,0:3:9:0,9,83	0/0:14,0:14:42:0,42,431	0/0:12,0:12:36:0,36,422	0/0:17,0:17:51:0,51,507	0/0:11,0:11:30:0,30,450	0/0:0,0:0:0:0,0,0	0/0:1,0:1:3:0,3,11	0/0:11,0:11:30:0,30,450	0/0:11,0:11:24:0,24,360	0/0:1,0:1:3:0,3,32	0/0:8,0:8:21:0,21,315	0/0:11,0:11:27:0,27,405
chr6	97203171	.	A	G	32.01	.	1	0.013	78	-1.645e+00	34	0.0000	3.979	0.2876	3	0.038	60.00	0.00	6.40	-1.645e+00	0.061	DOWNSTREAM(MODIFIER||920||Uba3|retained_intron|CODING|ENSMUST00000203215|)	GT:AD:DP:GQ:PL	Uba3	MODIFIER	DOWNSTREAM	retained_intron	0/0:0,0:0:0:0,0,0	0/0:0,0:0:0:0,0,0	0/0:0,0:0:0:0,0,0	0/0:0,0:0:0:0,0,0	0/0:7,0:7:21:0,21,217	0/0:1,0:1:3:0,3,27	0/0:0,0:0:0:0,0,0	0/0:1,0:1:3:0,3,29	0/0:1,0:1:0:0,0,0	0/0:0,0:0:0:0,0,0	0/0:0,0:0:0:0,0,0	0/0:1,0:1:3:0,3,12	0/0:0,0:0:0:0,0,0	0/0:1,0:1:3:0,3,15	0/0:0,0:0:0:0,0,0	0/0:1,0:1:3:0,3,28	0/0:0,0:0:0:0,0,0	0/0:0,0:0:0:0,0,0	0/0:0,0:0:0:0,0,0	0/0:1,0:1:3:0,3,12	0/0:1,0:1:0:0,0,0	0/0:2,0:2:6:0,6,74
chr6	106780612	.	ATTCATCATTTAGAGC	A	212.15	.	4	0.051	78	1.06	1426	0.3499	1.955	-0.0539	4	0.051	60.00	0.00	0.98	2.14	0.968		GT:AD:DP:GQ:PL					0/0:36,0:36:99:0,99,1313	0/0:34,0:34:99:0,99,1427	0/0:36,0:36:99:0,99,1275	0/0:38,0:38:99:0,102,1530	0/0:29,0:29:84:0,84,939	0/0:39,0:39:99:0,104,1381	0/0:34,0:34:99:0,99,1271	0/0:34,0:34:99:0,99,1253	0/0:39,0:39:99:0,99,1485	0/0:33,0:33:99:0,99,1111	0/1:35,3:38:22:22,0,1407	0/1:51,5:56:58:58,0,2108	0/1:50,4:54:19:19,0,2059	0/1:61,8:69:99:154,0,2531	0/0:37,0:37:99:0,99,1485	0/0:7,0:7:21:0,21,226	0/0:33,0:33:90:0,90,1071	0/0:36,0:36:99:0,99,1255	0/0:41,0:41:99:0,114,1074	0/0:34,0:34:99:0,99,1485	0/0:34,0:34:99:0,99,1176	0/0:36,0:36:99:0,101,1145
chr6	106781037	.	C	CT	93.47	.	3	0.038	78	0.414	1236	0.1726	0.000	-0.0400	3	0.038	60.00	0.00	1.35	0.719	0.620	FRAME_SHIFT(HIGH||aaa/aaaA|K410K?|Crbn|protein_coding|CODING|ENSMUST00000113239|11)	GT:AD:DP:GQ:PL	Crbn	HIGH	FRAME_SHIFT	protein_coding	0/0:37,0:37:99:0,99,1260	0/0:34,0:34:99:0,99,1427	0/0:36,0:36:99:0,105,1355	0/0:37,0:37:99:0,99,1477	0/1:22,4:26:44:44,0,596	0/0:36,0:36:99:0,99,1485	0/0:34,0:34:99:0,99,1271	0/0:34,0:34:99:0,99,1253	0/0:33,0:33:90:0,90,1350	0/0:33,0:33:99:0,99,1111	0/0:21,0:21:60:0,60,670	0/0:33,0:33:99:0,99,1177	0/0:31,0:31:84:0,84,1260	0/0:35,0:35:99:0,99,1485	0/0:36,0:36:99:0,99,1278	0/1:17,4:21:59:59,0,458	0/0:20,0:20:57:0,57,855	0/0:36,0:36:99:0,105,1302	0/0:32,0:32:90:0,90,1037	0/0:17,0:17:51:0,51,521	0/0:31,0:31:90:0,90,1350	0/0:34,0:34:99:0,99,1485
chr6	106789029	.	G	GA	196.83	.	5	0.064	78	0.589	135	0.0119	0.000	0.0903	6	0.077	60.00	0.00	9.37	0.431	0.495	INTRON(MODIFIER||||Crbn|protein_coding|CODING|ENSMUST00000113239|5)	GT:AD:DP:GQ:PL	Crbn	MODIFIER	INTRON	protein_coding	0/0:5,0:7:14:0,14,124	0/0:2,0:2:3:0,3,45	0/0:5,0:5:15:0,15,156	0/1:2,2:4:44:44,0,44	0/0:1,0:1:3:0,3,11	0/0:1,0:1:3:0,3,15	0/0:3,0:3:3:0,3,45	0/0:3,0:3:9:0,9,84	0/0:0,0:0:0:0,0,0	0/0:2,0:2:6:0,6,48	0/0:4,0:4:12:0,12,114	0/0:7,0:7:18:0,18,270	0/0:1,0:1:3:0,3,16	0/0:4,0:4:6:0,6,90	0/0:2,0:2:6:0,6,54	0/0:1,0:1:3:0,3,16	0/0:1,0:1:3:0,3,35	0/0:1,0:1:3:0,3,37	0/0:7,0:7:21:0,21,163	0/0:3,0:3:9:0,9,78	0/0:3,0:3:9:0,9,73	0/0:1,0:1:3:0,3,34
chr6	106789060	.	C	T	1755.84	.	21	0.269	78	1.31	182	3.5148	6.775	-0.1825	27	0.346	60.00	0.00	15.96	-3.280e-01	1.234	INTRON(MODIFIER||||Crbn|protein_coding|CODING|ENSMUST00000113239|5)	GT:AD:DP:GQ:PL	Crbn	MODIFIER	INTRON	protein_coding	0/1:4,2:6:60:60,0,84	0/1:1,2:3:20:69,0,20	0/1:3,2:5:63:63,0,89	0/0:2,0:2:6:0,6,62	1/1:0,2:2:6:68,6,0	0/0:1,0:1:3:0,3,29	0/1:4,3:7:99:100,0,133	0/1:4,3:7:68:68,0,111	0/0:3,0:3:0:0,0,37	0/0:2,0:2:0:0,0,0	0/1:2,3:5:64:73,0,64	0/0:8,0:8:0:0,0,244	0/0:1,0:1:3:0,3,30	0/1:5,3:8:88:88,0,147	0/0:3,0:3:0:0,0,33	0/0:2,0:2:0:0,0,0	1/1:0,2:2:6:79,6,0	0/1:1,3:4:18:106,0,18	0/0:5,0:5:0:0,0,77	0/0:3,0:3:9:0,9,79	0/0:2,0:2:0:0,0,0	1/1:0,2:2:6:79,6,0
chr6	106789263	.	T	TA	43.19	.	1	0.013	78	-9.670e-01	85	0.0000	0.000	0.1817	2	0.026	60.00	0.00	14.40	0.967	0.223	INTRON(MODIFIER||||Crbn|protein_coding|CODING|ENSMUST00000113239|5)	GT:AD:DP:GQ:PL	Crbn	MODIFIER	INTRON	protein_coding	0/0:0,0:0:0:0,0,0	0/0:1,0:1:3:0,3,27	0/0:8,0:8:24:0,24,251	0/0:2,0:2:6:0,6,71	0/0:0,0:0:0:0,0,0	0/0:0,0:0:0:0,0,0	0/0:4,0:4:12:0,12,154	0/0:4,0:4:12:0,12,152	0/0:2,0:2:6:0,6,71	0/0:2,0:2:6:0,6,40	0/0:0,0:0:0:0,0,0	0/0:7,0:7:21:0,21,208	0/0:3,0:3:0:0,0,39	0/0:1,0:1:3:0,3,36	0/0:3,0:3:9:0,9,92	0/0:2,0:2:6:0,6,59	0/0:1,0:1:3:0,3,14	0/0:4,0:4:0:0,0,51	0/0:3,0:3:9:0,9,63	0/0:1,0:1:3:0,3,28	0/0:1,0:1:3:0,3,18	0/0:0,0:0:0:0,0,0
chr6	106789396	.	T	C	33.92	.	2	0.026	78		72	0.0000	0.000	0.3826	2	0.026	60.00		16.96		0.693	INTRON(MODIFIER||||Crbn|protein_coding|CODING|ENSMUST00000113239|5)	GT:AD:DP:GQ:PL	Crbn	MODIFIER	INTRON	protein_coding	0/0:2,0:2:6:0,6,49	0/0:4,0:4:12:0,12,114	0/0:1,0:1:3:0,3,37	0/0:1,0:1:3:0,3,36	0/0:0,0:0:0:0,0,0	0/0:0,0:0:0:0,0,0	0/0:3,0:3:9:0,9,108	0/0:7,0:7:21:0,21,216	0/0:0,0:0:0:0,0,0	0/0:1,0:1:3:0,3,29	0/0:2,0:2:6:0,6,49	0/0:3,0:3:9:0,9,89	0/0:1,0:1:3:0,3,30	0/0:3,0:3:9:0,9,109	0/0:3,0:3:9:0,9,107	0/0:0,0:0:0:0,0,0	0/0:1,0:1:3:0,3,36	0/0:0,0:0:0:0,0,0	0/0:0,0:0:0:0,0,0	0/0:0,0:0:0:0,0,0	0/0:0,0:0:0:0,0,0	0/0:2,0:2:6:0,6,63
chr6	106789413	.	T	C	33.13	.	2	0.026	78		71	0.0000	0.000	0.3393	2	0.026	60.00		16.57		0.693	INTRON(MODIFIER||||Crbn|protein_coding|CODING|ENSMUST00000113239|5)	GT:AD:DP:GQ:PL	Crbn	MODIFIER	INTRON	protein_coding	0/0:2,0:2:6:0,6,49	0/0:4,0:4:12:0,12,114	0/0:1,0:1:3:0,3,37	0/0:1,0:1:3:0,3,36	0/0:0,0:0:0:0,0,0	0/0:0,0:0:0:0,0,0	0/0:4,0:4:9:0,9,135	0/0:4,0:4:12:0,12,149	0/0:0,0:0:0:0,0,0	0/0:1,0:1:3:0,3,29	0/0:2,0:2:6:0,6,49	0/0:4,0:4:12:0,12,80	0/0:1,0:1:3:0,3,30	0/0:3,0:3:9:0,9,109	0/0:3,0:3:9:0,9,107	0/0:0,0:0:0:0,0,0	0/0:1,0:1:3:0,3,36	0/0:1,0:1:3:0,3,18	0/0:0,0:0:0:0,0,0	0/0:0,0:0:0:0,0,0	0/0:0,0:0:0:0,0,0	0/0:2,0:2:6:0,6,63
chr6	106789437	.	A	T	62.53	.	2	0.026	78		45	0.0000	0.000	0.3227	2	0.026	60.00		31.26		2.303	INTRON(MODIFIER||||Crbn|protein_coding|CODING|ENSMUST00000113239|5)	GT:AD:DP:GQ:PL	Crbn	MODIFIER	INTRON	protein_coding	0/0:1,0:1:3:0,3,29	0/0:1,0:1:3:0,3,32	0/0:0,0:0:0:0,0,0	0/0:1,0:1:3:0,3,36	0/0:0,0:0:0:0,0,0	0/0:1,0:1:3:0,3,13	0/0:3,0:3:9:0,9,88	0/0:2,0:2:6:0,6,72	0/0:0,0:0:0:0,0,0	0/0:1,0:1:3:0,3,29	0/0:0,0:0:0:0,0,0	0/0:2,0:2:6:0,6,52	0/0:2,0:2:0:0,0,2	0/0:2,0:2:6:0,6,69	0/0:2,0:2:6:0,6,53	0/0:0,0:0:0:0,0,0	0/0:0,0:0:0:0,0,0	0/0:1,0:1:3:0,3,18	0/0:0,0:0:0:0,0,0	0/0:0,0:0:0:0,0,0	0/0:0,0:0:0:0,0,0	0/0:2,0:2:6:0,6,67
chr6	106790056	.	C	T	65.48	.	1	0.013	78	-9.670e-01	22	0.0000	0.000	0.2829	3	0.038	60.00	0.00	21.83	0.00	1.179	INTRON(MODIFIER||||Crbn|protein_coding|CODING|ENSMUST00000113239|5)	GT:AD:DP:GQ:PL	Crbn	MODIFIER	INTRON	protein_coding	0/0:0,0:0:0:0,0,0	0/0:1,0:1:3:0,3,29	0/0:0,0:0:0:0,0,0	0/0:0,0:0:0:0,0,0	0/0:2,0:2:6:0,6,39	0/0:0,0:0:0:0,0,0	0/0:2,0:2:3:0,3,45	0/0:0,0:0:0:0,0,0	0/0:1,0:1:3:0,3,14	0/0:0,0:0:0:0,0,0	0/0:0,0:0:0:0,0,0	0/0:0,0:0:0:0,0,0	0/0:0,0:0:0:0,0,0	0/0:0,0:0:0:0,0,0	0/0:0,0:0:0:0,0,0	0/0:0,0:0:0:0,0,0	0/0:0,0:0:0:0,0,0	0/0:0,0:0:0:0,0,0	0/0:0,0:0:0:0,0,0	0/0:1,0:1:3:0,3,18	0/0:0,0:0:0:0,0,0	0/0:1,0:1:3:0,3,14
chr6	106790156	.	A	G	39.39	.	1	0.013	78	-9.670e-01	86	0.0000	4.771	0.2614	2	0.026	60.00	0.00	13.13	0.967	2.225	INTRON(MODIFIER||||Crbn|protein_coding|CODING|ENSMUST00000113239|5)	GT:AD:DP:GQ:PL	Crbn	MODIFIER	INTRON	protein_coding	0/0:3,0:3:9:0,9,65	0/0:2,0:2:6:0,6,60	0/0:2,0:2:6:0,6,59	0/0:3,0:3:9:0,9,92	0/0:0,0:0:0:0,0,0	0/0:2,0:2:6:0,6,66	0/0:8,0:8:24:0,24,251	0/0:4,0:4:12:0,12,124	0/0:0,0:0:0:0,0,0	0/0:0,0:0:0:0,0,0	0/0:3,0:3:9:0,9,60	0/0:2,0:2:6:0,6,47	0/0:4,0:4:12:0,12,111	0/1:1,2:3:29:51,0,29	0/0:3,0:3:9:0,9,87	0/0:0,0:0:0:0,0,0	0/0:0,0:0:0:0,0,0	0/0:0,0:0:0:0,0,0	0/0:1,0:1:3:0,3,28	0/0:1,0:1:3:0,3,35	0/0:3,0:3:9:0,9,87	0/0:1,0:1:3:0,3,30
chr6	106790216	.	A	G	58.71	.	1	0.013	78	-5.980e-01	149	0.0000	0.000	0.1449	1	0.013	60.00	0.00	9.78	-5.980e-01	0.693	INTRON(MODIFIER||||Crbn|protein_coding|CODING|ENSMUST00000113239|5)	GT:AD:DP:GQ:PL	Crbn	MODIFIER	INTRON	protein_coding	0/0:1,0:1:3:0,3,36	0/0:1,0:1:3:0,3,33	0/0:9,0:9:27:0,27,243	0/0:6,0:6:15:0,15,225	0/0:0,0:0:0:0,0,0	0/0:4,0:4:9:0,9,135	0/0:10,0:10:24:0,24,360	0/0:5,0:5:15:0,15,166	0/0:3,0:3:9:0,9,85	0/0:1,0:1:3:0,3,28	0/0:3,0:3:9:0,9,60	0/0:3,0:3:9:0,9,87	0/0:3,0:3:9:0,9,113	0/1:3,3:6:72:72,0,98	0/0:4,0:4:12:0,12,145	0/0:0,0:0:0:0,0,0	0/0:2,0:2:6:0,6,49	0/0:1,0:1:3:0,3,24	0/0:3,0:3:9:0,9,104	0/0:1,0:1:3:0,3,35	0/0:3,0:3:9:0,9,113	0/0:2,0:2:6:0,6,75
chr6	106790243	.	GA	G	77.72	.	2	0.026	78	0.992	149	0.0616	0.000	0.1056	3	0.038	60.00	0.00	5.55	0.431	1.112	INTRON(MODIFIER||||Crbn|protein_coding|CODING|ENSMUST00000113239|5)	GT:AD:DP:GQ:PL	Crbn	MODIFIER	INTRON	protein_coding	0/0:2,0:2:6:0,6,67	0/0:1,0:1:3:0,3,35	0/0:10,0:10:30:0,30,298	0/0:3,0:3:9:0,9,110	0/0:1,0:1:3:0,3,16	0/0:3,0:3:9:0,9,81	0/0:6,0:6:18:0,18,221	0/0:2,0:2:6:0,6,73	0/0:2,0:2:6:0,6,62	0/0:2,0:2:6:0,6,49	0/0:0,0:0:0:0,0,0	0/0:2,0:2:6:0,6,49	0/0:4,0:4:12:0,12,150	0/1:4,2:6:53:53,0,125	0/0:3,0:3:9:0,9,106	0/0:0,0:0:0:0,0,0	0/0:3,0:3:9:0,9,74	0/0:2,0:2:6:0,6,60	0/0:3,0:3:9:0,9,102	0/0:0,0:0:0:0,0,0	0/0:3,0:3:9:0,9,104	0/0:3,0:3:9:0,9,99
chr6	106790319	.	T	C	128.58	.	2	0.026	78	0.00	286	0.0583	4.752	0.0475	2	0.026	60.00	0.00	7.56	1.20	1.153	INTRON(MODIFIER||||Crbn|protein_coding|CODING|ENSMUST00000113239|5)	GT:AD:DP:GQ:PGT:PID:PL:PS	Crbn	MODIFIER	INTRON	protein_coding	0/0:7,0:7:21:.:.:0,21,187	0/0:4,0:4:12:.:.:0,12,116	0/0:14,0:14:42:.:.:0,42,477	0/0:6,0:6:18:.:.:0,18,200	0/0:5,0:5:15:.:.:0,15,113	0/0:7,0:7:21:.:.:0,21,217	0/0:16,0:16:48:.:.:0,48,550	0/0:14,0:14:42:.:.:0,42,381	0/0:2,0:2:6:.:.:0,6,49	0/0:2,0:2:6:.:.:0,6,55	0/0:5,0:5:15:.:.:0,15,125	0/0:8,0:8:24:.:.:0,24,282	0/0:9,0:9:27:.:.:0,27,314	0|1:3,3:6:97:0|1:106790319_T_C:97,0,97:106790319	0/0:4,0:4:12:.:.:0,12,126	0/0:1,0:1:3:.:.:0,3,19	0/0:2,0:2:6:.:.:0,6,49	0/0:3,0:3:9:.:.:0,9,77	0/0:5,0:5:15:.:.:0,15,149	0/0:6,0:6:18:.:.:0,18,157	0/0:5,0:5:15:.:.:0,15,173	0/0:2,0:2:6:.:.:0,6,66
chr6	106790333	.	C	T	2663.65	.	24	0.308	78	1.15	283	20.8080	1.830	-0.5011	30	0.385	60.00	0.00	14.48	0.327	0.584	INTRON(MODIFIER||||Crbn|protein_coding|CODING|ENSMUST00000113239|5)	GT:AD:DP:GQ:PGT:PID:PL:PS	Crbn	MODIFIER	INTRON	protein_coding	0/1:2,5:7:28:.:.:146,0,28	0/0:4,0:4:0:.:.:0,0,58	0/1:7,8:15:99:.:.:210,0,183	0/1:4,2:6:62:.:.:62,0,111	0/0:4,0:4:0:.:.:0,0,67	0/1:5,2:7:28:.:.:28,0,145	0/1:7,6:13:99:.:.:202,0,203	0/1:9,5:14:99:.:.:127,0,228	0/0:1,0:1:3:.:.:0,3,29	0/0:2,0:2:6:.:.:0,6,67	0/1:3,2:5:66:.:.:66,0,73	0/1:4,5:9:99:.:.:170,0,123	0/0:7,0:7:21:.:.:0,21,255	0|1:3,3:6:97:0|1:106790319_T_C:111,0,97:106790319	0/1:2,2:4:63:.:.:68,0,63	0/0:1,0:1:0:.:.:0,0,0	0/0:1,0:1:3:.:.:0,3,29	1/1:0,2:2:6:.:.:78,6,0	0/0:5,0:5:0:.:.:0,0,69	0/0:6,0:6:0:.:.:0,0,99	0/1:4,2:6:61:.:.:61,0,92	0/1:1,2:3:21:.:.:69,0,21
chr6	106790819	.	AT	A	43.86	.	1	0.013	78	-8.420e-01	119	0.0000	0.000	0.1748	1	0.013	60.00	0.00	7.31	0.253	0.223	INTRON(MODIFIER||||Crbn|protein_coding|CODING|ENSMUST00000113239|5)	GT:AD:DP:GQ:PL	Crbn	MODIFIER	INTRON	protein_coding	0/0:6,0:6:15:0,15,225	0/0:3,0:3:9:0,9,85	0/0:3,0:3:9:0,9,110	0/0:2,0:2:3:0,3,45	0/0:2,0:2:6:0,6,50	0/0:2,0:2:6:0,6,50	0/1:4,2:6:57:57,0,131	0/0:9,0:9:10:0,10,245	0/0:3,0:3:9:0,9,84	0/0:3,0:3:9:0,9,91	0/0:4,0:4:12:0,12,123	0/0:2,0:2:3:0,3,45	0/0:2,0:2:6:0,6,77	0/0:6,0:6:18:0,18,188	0/0:0,0:0:0:0,0,0	0/0:1,0:1:3:0,3,32	0/0:2,0:2:6:0,6,68	0/0:3,0:3:9:0,9,81	0/0:0,0:0:0:0,0,0	0/0:0,0:0:0:0,0,0	0/0:3,0:3:9:0,9,100	0/0:4,0:4:0:0,0,88
chr6	106794235	.	A	G	368.1	.	5	0.064	78	-1.672e+00	1823	0.5912	10.786	-0.0686	5	0.064	60.00	0.00	1.47	0.171	0.718	SYNONYMOUS_CODING(LOW|SILENT|atT/atC|I163|Crbn|protein_coding|CODING|ENSMUST00000113239|4)	GT:AD:DP:GQ:PL	Crbn	LOW	SYNONYMOUS_CODING	protein_coding	0/0:42,0:42:99:0,108,1452	0/0:56,0:56:99:0,120,1800	0/0:45,0:45:99:0,99,1423	0/0:44,0:44:99:0,112,1655	0/0:54,0:54:99:0,120,1800	0/0:47,0:47:99:0,120,1800	0/0:58,0:58:99:0,120,1800	0/0:55,0:55:99:0,120,1800	0/0:46,0:46:99:0,111,1637	0/0:48,0:48:99:0,111,1665	0/1:40,13:53:99:174,0,1195	0/0:63,0:63:21:0,21,1639	0/1:38,6:44:54:54,0,1274	0/1:64,9:73:67:67,0,1971	0/0:42,0:42:99:0,109,1475	0/0:30,0:30:90:0,90,902	0/0:31,0:31:90:0,90,1350	0/0:54,0:54:99:0,120,1800	0/0:40,0:40:99:0,99,1279	0/0:30,0:30:51:0,51,796	0/0:37,0:37:99:0,99,1232	0/0:47,0:47:99:0,120,1800
chr6	106795108	.	C	G	922.7	.	7	0.090	78	-7.300e-02	1719	1.2772	0.000	-0.0988	7	0.090	60.00	0.00	2.51	0.983	0.764	SYNONYMOUS_CODING(LOW|SILENT|ctG/ctC|L91|Crbn|protein_coding|CODING|ENSMUST00000113239|3)	GT:AD:DP:GQ:PL	Crbn	LOW	SYNONYMOUS_CODING	protein_coding	0/0:40,0:40:99:0,99,1485	0/0:47,0:47:99:0,120,1800	0/0:50,0:50:99:0,114,1710	0/0:41,0:41:99:0,108,1620	0/0:52,0:52:99:0,120,1800	0/0:31,0:31:81:0,81,1215	0/0:52,0:52:99:0,120,1800	0/0:50,0:50:99:0,120,1800	0/0:45,0:45:99:0,120,1800	0/0:41,0:41:99:0,117,1724	0/0:41,0:41:44:0,44,1284	0/1:39,8:47:99:120,0,1255	0/1:43,9:52:99:140,0,1361	0/1:60,17:77:99:294,0,1855	0/0:44,0:44:99:0,114,1710	0/0:29,0:29:75:0,75,1125	0/0:24,0:24:60:0,60,900	0/0:45,0:45:99:0,109,1710	0/0:32,0:32:90:0,90,1350	0/0:35,4:39:18:0,18,1053	0/0:37,0:37:99:0,105,1284	0/0:39,0:39:99:0,105,1390
chr6	106795147	.	G	A	837.23	.	9	0.115	78	0.511	1812	2.2551	4.054	-0.1304	9	0.115	60.00	0.00	1.62	0.270	1.067	SYNONYMOUS_CODING(LOW|SILENT|gaC/gaT|D78|Crbn|protein_coding|CODING|ENSMUST00000113239|3)	GT:AD:DP:GQ:PL	Crbn	LOW	SYNONYMOUS_CODING	protein_coding	0/0:36,0:36:99:0,99,1227	0/0:47,0:47:99:0,120,1800	0/0:50,0:50:99:0,114,1710	0/0:41,0:41:99:0,108,1620	0/0:52,0:52:99:0,120,1800	0/0:37,0:37:99:0,99,1393	0/0:52,0:52:99:0,120,1800	0/0:50,0:50:99:0,120,1800	0/0:45,0:45:99:0,120,1800	0/0:41,0:41:99:0,117,1724	0/1:46,7:53:60:60,0,1293	0/1:53,9:62:99:113,0,1488	0/1:48,11:59:99:168,0,1306	0/1:75,15:90:99:202,0,2060	0/0:44,0:44:99:0,114,1710	0/0:24,0:24:72:0,72,643	0/0:26,0:26:63:0,63,945	0/0:45,0:45:99:0,109,1710	0/0:38,0:38:99:0,99,1337	0/0:29,1:30:65:0,65,882	0/0:36,0:36:99:0,99,1485	0/0:39,0:39:99:0,105,1390
chr6	106795162	.	T	C	816.23	.	9	0.115	78	-2.600e-02	1829	2.2551	2.710	-0.1304	9	0.115	60.00	0.00	1.57	0.017	0.760	SYNONYMOUS_CODING(LOW|SILENT|agA/agG|R73|Crbn|protein_coding|CODING|ENSMUST00000113239|3)	GT:AD:DP:GQ:PL	Crbn	LOW	SYNONYMOUS_CODING	protein_coding	0/0:36,0:36:99:0,99,1227	0/0:47,0:47:99:0,120,1800	0/0:50,0:50:99:0,114,1710	0/0:41,0:41:99:0,108,1620	0/0:52,0:52:99:0,120,1800	0/0:37,0:37:99:0,99,1393	0/0:52,0:52:99:0,120,1800	0/0:50,0:50:99:0,120,1800	0/0:45,0:45:99:0,120,1800	0/0:41,0:41:99:0,117,1724	0/1:52,8:60:61:61,0,1575	0/1:53,9:62:99:125,0,1580	0/1:47,11:58:99:170,0,1324	0/1:70,11:81:99:122,0,2060	0/0:44,0:44:99:0,114,1710	0/0:30,0:30:78:0,78,1170	0/0:21,0:21:60:0,60,701	0/0:45,0:45:99:0,109,1710	0/0:38,0:38:99:0,99,1337	0/0:33,0:33:63:0,63,1080	0/0:33,0:33:90:0,90,1350	0/0:39,0:39:99:0,105,1390
chr6	106797182	.	GT	G	42.65	.	1	0.013	78	0.00	75	0.0000	0.000	0.3132	2	0.026	60.00	0.00	10.66	-9.670e-01	0.693	INTRON(MODIFIER||||Crbn|protein_coding|CODING|ENSMUST00000113239|1)	GT:AD:DP:GQ:PL	Crbn	MODIFIER	INTRON	protein_coding	0/0:1,0:1:3:0,3,11	0/0:2,0:2:6:0,6,36	0/0:2,0:2:6:0,6,49	0/0:0,0:0:0:0,0,0	0/0:1,0:1:0:0,0,0	0/1:2,2:4:53:53,0,53	0/0:4,0:4:12:0,12,157	0/0:5,0:5:15:0,15,120	0/0:2,0:2:6:0,6,49	0/0:0,0:0:0:0,0,0	0/0:0,0:0:0:0,0,0	0/0:1,0:1:3:0,3,32	0/0:0,0:0:0:0,0,0	0/0:1,0:1:3:0,3,13	0/0:0,0:0:0:0,0,0	0/0:1,0:1:3:0,3,28	0/0:0,0:0:0:0,0,0	0/0:3,0:3:9:0,9,76	0/0:2,0:2:6:0,6,49	0/0:0,0:0:0:0,0,0	0/0:4,0:4:12:0,12,99	0/0:3,0:3:9:0,9,75
chr6	106798755	.	T	C	46.85	.	1	0.013	78	1.38	93	0.0000	0.000	0.2464	2	0.026	60.00	0.00	11.71	0.00	0.693	INTRON(MODIFIER||||Crbn|protein_coding|CODING|ENSMUST00000113239|1)	GT:AD:DP:GQ:PL	Crbn	MODIFIER	INTRON	protein_coding	0/0:1,0:1:3:0,3,15	0/0:4,0:4:12:0,12,119	0/0:0,0:0:0:0,0,0	0/0:7,0:7:21:0,21,222	0/0:2,0:2:6:0,6,48	0/0:2,0:2:6:0,6,70	0/0:7,0:7:18:0,18,270	0/1:2,2:4:37:59,0,37	0/0:0,0:0:0:0,0,0	0/0:1,0:1:3:0,3,18	0/0:1,0:1:3:0,3,25	0/0:8,0:8:24:0,24,248	0/0:4,0:4:12:0,12,100	0/0:3,0:3:9:0,9,87	0/0:2,0:2:6:0,6,74	0/0:1,0:1:3:0,3,27	0/0:1,0:1:3:0,3,26	0/0:3,0:3:9:0,9,106	0/0:1,0:1:3:0,3,24	0/0:0,0:0:0:0,0,0	0/0:0,0:0:0:0,0,0	0/0:0,0:0:0:0,0,0
chr6	106799016	.	C	CA	38.87	.	1	0.013	78	0.00	97	0.0000	0.000	0.3677	2	0.026	60.00	0.00	9.72	0.00	0.693	INTRON(MODIFIER||||Crbn|protein_coding|CODING|ENSMUST00000113239|1)	GT:AD:DP:GQ:PL	Crbn	MODIFIER	INTRON	protein_coding	0/0:3,0:3:9:0,9,90	0/0:0,0:0:0:0,0,0	0/0:12,0:12:36:0,36,321	0/0:6,0:6:18:0,18,219	0/0:0,0:0:0:0,0,0	0/0:1,0:1:3:0,3,31	0/1:2,2:4:50:50,0,51	0/0:2,0:2:6:0,6,49	0/0:1,0:1:3:0,3,31	0/0:0,0:0:0:0,0,0	0/0:0,0:0:0:0,0,0	0/0:4,0:4:12:0,12,113	0/0:2,0:2:6:0,6,49	0/0:4,0:4:12:0,12,94	0/0:4,0:4:12:0,12,96	0/0:0,0:0:0:0,0,0	0/0:1,0:1:3:0,3,34	0/0:4,0:4:12:0,12,139	0/0:4,0:4:12:0,12,93	0/0:2,0:2:6:0,6,51	0/0:1,0:1:3:0,3,16	0/0:0,0:0:0:0,0,0
chr6	106799019	.	A	G	43.37	.	2	0.026	78	0.00	98	0.0860	0.000	0.3237	3	0.038	60.00	0.00	5.42	1.38	0.693	INTRON(MODIFIER||||Crbn|protein_coding|CODING|ENSMUST00000113239|1)	GT:AD:DP:GQ:PL	Crbn	MODIFIER	INTRON	protein_coding	0/0:3,0:3:9:0,9,90	0/0:0,0:0:0:0,0,0	0/0:12,0:12:36:0,36,321	0/0:6,0:6:18:0,18,219	0/0:0,0:0:0:0,0,0	0/0:1,0:1:3:0,3,31	0/0:4,0:4:12:0,12,133	0/0:2,0:2:6:0,6,49	0/0:1,0:1:3:0,3,31	0/0:0,0:0:0:0,0,0	0/0:0,0:0:0:0,0,0	0/1:2,2:4:23:23,0,65	0/0:2,0:2:6:0,6,49	0/0:4,0:4:12:0,12,94	0/0:4,0:4:12:0,12,96	0/0:0,0:0:0:0,0,0	0/0:1,0:1:3:0,3,34	0/0:4,0:4:12:0,12,139	0/1:2,2:4:37:37,0,37	0/0:2,0:2:6:0,6,51	0/0:1,0:1:3:0,3,16	0/0:0,0:0:0:0,0,0
chr6	106799158	.	C	CA	47.27	.	1	0.013	78	-1.383e+00	96	0.0000	0.000	0.2613	2	0.026	60.00	0.00	11.82	-1.383e+00	0.105	INTRON(MODIFIER||||Crbn|protein_coding|CODING|ENSMUST00000113239|1)	GT:AD:DP:GQ:PL	Crbn	MODIFIER	INTRON	protein_coding	0/0:5,0:5:15:0,15,105	0/0:4,0:4:12:0,12,99	0/0:6,0:6:15:0,15,225	0/0:3,0:3:9:0,9,110	0/0:0,0:0:0:0,0,0	0/0:2,0:2:6:0,6,67	0/0:1,0:1:3:0,3,16	0/0:1,0:1:3:0,3,30	0/0:0,0:0:0:0,0,0	0/0:0,0:0:0:0,0,0	0/0:3,0:3:9:0,9,89	0/0:4,0:4:6:0,6,90	0/0:4,0:4:9:0,9,135	0/0:1,0:1:3:0,3,25	0/0:2,0:2:6:0,6,29	0/0:3,0:3:9:0,9,78	0/0:0,0:0:0:0,0,0	0/0:3,0:3:9:0,9,79	0/0:4,0:4:12:0,12,99	0/0:0,0:0:0:0,0,0	0/0:3,0:3:9:0,9,78	0/0:0,0:0:0:0,0,0
chr6	106799183	.	TAACTACAACCAA	T	855.31	.	12	0.154	78	-4.310e-01	78	0.0450	1.348	0.1627	19	0.244	60.00	0.00	21.93	1.38	1.210	INTRON(MODIFIER||||Crbn|protein_coding|CODING|ENSMUST00000113239|1)	GT:AD:DP:GQ:PL	Crbn	MODIFIER	INTRON	protein_coding	0/1:1,3:4:33:123,0,33	0/0:2,0:2:6:0,6,49	0/1:2,2:4:78:78,0,78	0/0:1,0:1:3:0,3,28	0/0:1,0:1:3:0,3,18	0/0:2,0:2:6:0,6,67	0/0:1,0:1:3:0,3,16	0/0:0,0:0:0:0,0,0	0/0:0,0:0:0:0,0,0	0/0:0,0:0:0:0,0,0	0/1:2,2:4:77:78,0,77	0/0:3,0:3:6:0,6,90	0/0:1,0:1:3:0,3,26	0/0:0,0:0:0:0,0,0	0/0:1,0:1:3:0,3,13	0/0:3,0:3:9:0,9,78	0/0:0,0:0:0:0,0,0	1/1:0,2:2:6:90,6,0	0/0:2,0:2:3:0,3,45	0/0:0,0:0:0:0,0,0	0/0:2,0:2:6:0,6,38	0/0:0,0:0:0:0,0,0
chr6	106799669	.	G	A	63.81	.	2	0.026	78	-9.670e-01	87	0.0827	3.310	0.2279	3	0.038	60.00	0.00	10.64	-9.670e-01	0.105	INTRON(MODIFIER||||Crbn|protein_coding|CODING|ENSMUST00000113239|1)	GT:AD:DP:GQ:PL	Crbn	MODIFIER	INTRON	protein_coding	0/0:4,0:4:12:0,12,115	0/0:1,0:1:3:0,3,23	0/0:2,0:2:6:0,6,49	0/0:7,0:7:21:0,21,215	0/0:0,0:0:0:0,0,0	0/0:2,0:2:6:0,6,60	0/0:5,0:5:15:0,15,154	0/0:6,0:6:18:0,18,165	0/0:0,0:0:0:0,0,0	0/0:4,0:4:12:0,12,114	0/0:0,0:0:0:0,0,0	0/0:1,0:1:3:0,3,30	0/0:3,0:3:0:0,0,43	0/1:1,2:3:32:40,0,32	0/0:1,0:1:3:0,3,21	0/0:0,0:0:0:0,0,0	0/0:0,0:0:0:0,0,0	0/0:2,0:2:0:0,0,17	0/0:2,0:2:6:0,6,60	0/0:1,0:1:0:0,0,0	0/0:3,0:3:9:0,9,94	0/0:0,0:0:0:0,0,0
chr6	106799723	.	C	T	56.29	.	2	0.026	78	0.00	88	0.0769	0.000	0.2573	3	0.038	60.00	0.00	7.04	0.431	0.693	INTRON(MODIFIER||||Crbn|protein_coding|CODING|ENSMUST00000113239|1)	GT:AD:DP:GQ:PL	Crbn	MODIFIER	INTRON	protein_coding	0/0:2,0:2:6:0,6,54	0/0:1,0:1:3:0,3,29	0/0:1,0:1:3:0,3,30	0/0:4,0:4:12:0,12,133	0/0:0,0:0:0:0,0,0	0/0:0,0:0:0:0,0,0	0/0:5,0:5:15:0,15,140	0/0:8,0:8:24:0,24,207	0/0:0,0:0:0:0,0,0	0/0:3,0:3:9:0,9,54	0/0:0,0:0:0:0,0,0	0/0:4,0:4:12:0,12,102	0/1:2,2:4:37:37,0,69	0/0:3,0:3:9:0,9,81	0/0:0,0:0:0:0,0,0	0/0:2,0:2:6:0,6,51	0/0:1,0:1:3:0,3,16	0/0:2,0:2:6:0,6,55	0/0:2,0:2:6:0,6,60	0/0:1,0:1:0:0,0,0	0/0:2,0:2:6:0,6,69	0/0:0,0:0:0:0,0,0
chr7	13035373	.	A	AGG,AG	8565.12	.	30,1	0.385,0.013	78	1.60	5498	46.0535	23.788	-0.6872	31,1	0.397,0.013	60.00	0.00	2.63	1.02	1.400	UTR_3_PRIME(MODIFIER||240||Ube2m|protein_coding|CODING|ENSMUST00000005714|6)	GT:AD:DP:GQ:PL	Ube2m	MODIFIER	UTR_3_PRIME	protein_coding	0/1:43,6,0:55:99:128,0,1428,278,1385,1755	0/1:117,15,5:156:99:199,0,3850,367,3109,3526	0/1:64,13,8:91:99:275,0,2209,194,1641,1899	0/2:122,0,43:168:99:525,1111,4923,0,3172,2894	0/0:40,0,0:40:99:0,102,1263,102,1263,1263	0/0:75,7,3:98:13:0,13,2658,182,2160,2394	0/1:137,27,7:171:99:391,0,4507,545,3637,4198	0/1:148,30,3:213:99:721,0,5311,906,4320,4942	0/1:60,12,0:72:99:173,0,2042,353,2077,2431	0/1:104,17,4:137:99:240,0,3570,442,3040,3598	0/1:39,11,2:52:99:241,0,1306,241,1013,1191	0/0:77,5,0:94:49:0,49,2746,291,2626,2962	0/1:54,11,0:65:99:216,0,1816,378,1849,2227	0/1:72,9,0:81:48:48,0,2356,263,2383,2646	0/0:87,6,3:102:35:0,35,3132,176,2461,2528	0/0:26,0,0:26:2:0,2,592,2,592,592	0/1:46,12,0:61:99:271,0,1754,442,1621,2098	0/1:121,23,4:161:99:479,0,4304,653,3532,4050	0/1:82,9,0:96:45:45,0,2803,373,2579,3041	0/1:84,10,3:97:36:36,0,2817,212,2235,2338	0/1:47,5,2:59:92:92,0,1595,139,1247,1298	0/0:76,8,4:88:43:0,43,2492,118,1966,2103
chr7	13035422	.	CG	C	54832.8	.	39	0.500	78	0.952	6635	106.9467	2.508	-1.0000	39	0.500	60.00	0.00	9.64	1.12	0.901	UTR_3_PRIME(MODIFIER||191||Ube2m|protein_coding|CODING|ENSMUST00000005714|6)	GT:AD:DP:GQ:PL	Ube2m	MODIFIER	UTR_3_PRIME	protein_coding	0/1:48,33:81:99:764,0,1227	0/1:114,85:199:99:2022,0,2917	0/1:70,61:131:99:1507,0,1759	0/1:118,119:237:99:2995,0,2939	0/1:61,27:88:99:556,0,1612	0/1:69,42:111:99:975,0,1809	0/1:138,120:258:99:2979,0,3468	0/1:154,102:256:99:2407,0,4040	0/1:73,37:110:99:822,0,1937	0/1:120,72:192:99:1646,0,3147	0/1:54,36:90:99:851,0,1401	0/1:76,32:108:99:672,0,2034	0/1:55,31:86:99:707,0,1470	0/1:58,39:97:99:923,0,1492	0/1:93,46:139:99:1015,0,2461	0/1:18,11:29:99:255,0,473	0/1:47,49:96:99:1237,0,1170	0/1:111,74:185:99:1748,0,2891	0/1:88,49:137:99:1115,0,2314	0/1:69,34:103:99:749,0,1833	0/1:51,30:81:99:691,0,1340	0/1:78,43:121:99:976,0,2059
chr7	13035460	.	C	CA	48004.8	.	39	0.500	78	0.078	10062	106.9467	4.216	-1.0000	39	0.500	60.00	0.00	6.96	3.06	0.430	UTR_3_PRIME(MODIFIER||153||Ube2m|protein_coding|CODING|ENSMUST00000005714|6)	GT:AD:DP:GQ:PL	Ube2m	MODIFIER	UTR_3_PRIME	protein_coding	0/1:69,30:109:99:616,0,1595	0/1:152,88:261:99:1822,0,3574	0/1:102,60:180:99:1277,0,2395	0/1:180,83:294:99:1689,0,4272	0/1:70,24:106:99:419,0,1692	0/1:97,41:155:99:785,0,2348	0/1:224,111:376:99:1974,0,5414	0/1:199,102:354:99:2115,0,4801	0/1:114,44:168:99:784,0,2765	0/1:163,74:251:99:1453,0,3853	0/1:55,41:108:99:908,0,1259	0/1:55,61:138:99:1459,0,1202	0/1:58,32:104:99:732,0,1290	0/1:68,45:125:99:982,0,1571	0/1:133,46:195:99:835,0,3212	0/1:29,15:49:99:327,0,655	0/1:52,43:111:99:994,0,1189	0/1:145,84:244:99:1757,0,3384	0/1:117,73:200:99:1507,0,2772	0/1:69,49:133:99:1066,0,1625	0/1:87,46:144:99:963,0,2051	0/1:111,62:185:99:1268,0,2598
chr7	13037748	.	GC	G	33558.5	.	75	0.962	78	0.549	1288	0.0000	0.000	0.3784	76	0.974	60.00	0.00	25.36	1.73	0.497	UTR_5_PRIME(MODIFIER||20||Ube2m|protein_coding|CODING|ENSMUST00000005714|1)	GT:AD:DP:GQ:PGT:PID:PL:PS	Ube2m	MODIFIER	UTR_5_PRIME	protein_coding	1|1:0,4:4:12:1|1:13037748_GC_G:149,12,0:13037748	1|1:0,15:15:45:1|1:13037748_GC_G:666,45,0:13037748	1|1:0,9:9:27:1|1:13037748_GC_G:387,27,0:13037748	1|1:0,16:16:48:1|1:13037748_GC_G:711,48,0:13037748	1|1:1,146:147:99:1|1:13037748_GC_G:6568,437,0:13037748	1|1:0,11:11:33:1|1:13037748_GC_G:460,33,0:13037748	1|1:0,16:16:49:1|1:13037748_GC_G:711,49,0:13037748	1|1:0,23:23:70:1|1:13037748_GC_G:1008,70,0:13037748	1|1:0,8:8:24:1|1:13037748_GC_G:351,24,0:13037748	1|1:0,14:14:42:1|1:13037742_G_A:610,42,0:13037742	1|1:0,6:6:18:1|1:13037748_GC_G:270,18,0:13037748	1|1:0,23:23:69:1|1:13037748_GC_G:1002,69,0:13037748	1|1:0,10:10:30:1|1:13037748_GC_G:450,30,0:13037748	1|1:0,6:6:18:1|1:13037748_GC_G:270,18,0:13037748	0/1:2,7:9:63:.:.:279,0,63	1|1:0,122:122:99:1|1:13037748_GC_G:5287,369,0:13037748	1|1:0,8:8:24:1|1:13037748_GC_G:360,24,0:13037748	1|1:0,15:15:46:1|1:13037748_GC_G:666,46,0:13037748	1|1:0,13:13:39:1|1:13037748_GC_G:567,39,0:13037748	1|1:0,9:9:27:1|1:13037748_GC_G:405,27,0:13037748	1|1:0,2:2:6:1|1:13037748_GC_G:90,6,0:13037748	1|1:0,4:4:12:1|1:13037748_GC_G:171,12,0:13037748
chr7	13037759	.	CG	C	33559.8	.	76	0.974	78	2.05	1024	0.0000	0.000	0.3952	78	1.00	60.00	0.00	28.73	1.74	0.264	UTR_5_PRIME(MODIFIER||31||Ube2m|protein_coding|CODING|ENSMUST00000005714|1)	GT:AD:DP:GQ:PGT:PID:PL:PS	Ube2m	MODIFIER	UTR_5_PRIME	protein_coding	1|1:0,4:4:12:1|1:13037748_GC_G:149,12,0:13037748	1|1:0,15:15:45:1|1:13037748_GC_G:666,45,0:13037748	1|1:0,9:9:27:1|1:13037748_GC_G:387,27,0:13037748	1|1:0,16:16:48:1|1:13037748_GC_G:711,48,0:13037748	1|1:1,146:147:99:1|1:13037748_GC_G:6540,411,0:13037748	1|1:0,10:10:30:1|1:13037748_GC_G:441,30,0:13037748	1|1:0,16:16:48:1|1:13037748_GC_G:711,48,0:13037748	1|1:0,23:23:69:1|1:13037748_GC_G:1007,69,0:13037748	1|1:0,8:8:24:1|1:13037748_GC_G:351,24,0:13037748	1|1:0,13:13:39:1|1:13037742_G_A:585,39,0:13037742	1|1:0,6:6:18:1|1:13037748_GC_G:270,18,0:13037748	1|1:0,23:23:69:1|1:13037748_GC_G:1002,69,0:13037748	1|1:0,10:10:30:1|1:13037748_GC_G:450,30,0:13037748	1|1:0,6:6:18:1|1:13037748_GC_G:270,18,0:13037748	1|1:0,7:7:21:1|1:13037744_C_A:306,21,0:13037744	1|1:0,121:121:99:1|1:13037748_GC_G:5261,365,0:13037748	1|1:0,8:8:24:1|1:13037748_GC_G:360,24,0:13037748	1|1:0,15:15:45:1|1:13037748_GC_G:666,45,0:13037748	1|1:0,13:13:39:1|1:13037748_GC_G:567,39,0:13037748	1|1:0,9:9:27:1|1:13037748_GC_G:405,27,0:13037748	1|1:0,2:2:6:1|1:13037748_GC_G:90,6,0:13037748	1|1:0,4:4:12:1|1:13037748_GC_G:171,12,0:13037748
chr7	13037938	.	GGT	G	40.77	.	1	0.013	78	-9.670e-01	558	0.0000	0.000	-0.0216	1	0.013	60.00	0.00	4.08	0.623	0.169	UTR_5_PRIME(MODIFIER||210||Ube2m|protein_coding|CODING|ENSMUST00000005714|1)	GT:AD:DP:GQ:PL	Ube2m	MODIFIER	UTR_5_PRIME	protein_coding	0/0:9,0:9:27:0,27,247	0/0:8,0:8:24:0,24,218	0/0:11,0:11:24:0,24,360	0/0:16,0:16:33:0,33,495	0/0:46,0:46:81:0,81,1215	0/0:19,0:19:42:0,42,630	0/0:22,0:22:39:0,39,585	0/0:21,0:21:51:0,51,765	0/0:10,0:10:30:0,30,276	0/1:8,2:10:57:57,0,312	0/0:2,0:2:6:0,6,61	0/0:13,0:13:33:0,33,495	0/0:6,0:6:18:0,18,242	0/0:15,0:15:30:0,30,450	0/0:24,0:24:60:0,60,900	0/0:12,0:12:33:0,33,495	0/0:12,0:12:18:0,18,270	0/0:22,0:22:51:0,51,765	0/0:21,0:21:54:0,54,810	0/0:6,0:6:18:0,18,158	0/0:3,0:3:9:0,9,90	0/0:6,0:6:18:0,18,217
chr7	13038070	.	A	C	2129.09	.	24	0.308	78	-8.420e-01	242	32.2110	0.000	-0.5344	32	0.410	60.00	0.00	13.48	0.524	0.742	UTR_5_PRIME(MODIFIER||341||Ube2m|protein_coding|CODING|ENSMUST00000005714|1)	GT:AD:DP:GQ:PL	Ube2m	MODIFIER	UTR_5_PRIME	protein_coding	0/0:3,0:3:0:0,0,35	0/0:8,0:8:0:0,0,153	0/0:3,0:3:0:0,0,36	0/0:5,0:5:0:0,0,123	0/1:10,8:18:99:208,0,299	0/0:5,0:5:15:0,15,123	0/0:5,0:5:0:0,0,122	0/1:3,4:7:53:99,0,53	0/0:5,0:5:0:0,0,43	0/1:3,3:6:66:66,0,95	0/1:1,2:3:30:63,0,30	0/1:5,2:7:44:44,0,148	0/1:3,7:10:49:145,0,49	0/1:4,2:6:47:47,0,111	0/0:4,0:4:0:0,0,87	0/1:1,6:7:11:171,0,11	0/1:2,4:6:61:103,0,61	0/1:6,6:12:99:179,0,127	0/1:5,5:10:99:111,0,165	0/1:1,2:3:30:61,0,30	0/1:2,3:5:54:64,0,54	0/1:4,2:6:54:54,0,111
chr8	13115593	.	CTT	CT,CTTT,C	239.98	.	4,4,1	0.051,0.051,0.013	78	-3.630e-01	302	2.3935	0.000	-0.1026	3,5,1	0.038,0.064,0.013	60.00	0.00	2.64	1.04	0.633		GT:AD:DP:GQ:PL					0/1:9,2,0,0:11:25:25,0,183,51,189,240,51,189,240,240	0/0:8,0,0,0:8:0:0,0,208,0,208,208,0,208,208,208	0/2:6,0,2,0:8:32:32,50,202,0,151,145,50,202,151,202	0/0:15,0,0,0:15:0:0,0,404,0,404,404,0,404,404,404	0/0:4,0,0,0:4:12:0,12,85,12,85,85,12,85,85,85	0/0:2,0,0,0:2:6:0,6,52,6,52,52,6,52,52,52	0/0:12,0,0,0:12:33:0,33,495,33,495,495,33,495,495,495	0/2:10,0,2,0:12:20:20,50,302,0,252,246,50,302,252,302	0/0:4,0,0,0:4:12:0,12,118,12,118,118,12,118,118,118	0/0:0,0,0,0:0:0:0,0,0,0,0,0,0,0,0,0	0/0:11,0,0,0:11:30:0,30,450,30,450,450,30,450,450,450	0/0:6,0,0,0:6:15:0,15,225,15,225,225,15,225,225,225	0/0:5,0,0,0:5:15:0,15,197,15,197,197,15,197,197,197	0/0:7,0,0,0:7:0:0,0,190,0,190,190,0,190,190,190	0/0:9,0,0,0:9:27:0,27,325,27,325,325,27,325,325,325	0/0:2,0,0,0:2:6:0,6,35,6,35,35,6,35,35,35	0/0:8,0,0,0:8:24:0,24,248,24,248,248,24,248,248,248	0/0:19,0,0,0:19:51:0,51,765,51,765,765,51,765,765,765	0/1:6,2,2,0:10:1:28,0,162,1,93,156,53,160,157,216	0/0:3,0,0,0:3:9:0,9,105,9,105,105,9,105,105,105	0/0:3,0,0,0:3:9:0,9,79,9,79,79,9,79,79,79	0/0:5,0,0,0:5:9:0,9,135,9,135,135,9,135,135,135
chr8	13116805	.	G	A	31.89	.	1	0.013	78	0.00	403	0.0000	13.222	-0.0261	1	0.013	60.00	0.00	4.56	-1.981e+00	2.200	INTRON(MODIFIER||||Cul4a|protein_coding|CODING|ENSMUST00000016680|3)	GT:AD:DP:GQ:PL	Cul4a	MODIFIER	INTRON	protein_coding	0/0:20,0:20:57:0,57,855	0/0:12,0:12:36:0,36,353	0/0:9,0:9:27:0,27,266	0/0:9,0:9:24:0,24,360	0/0:5,0:5:15:0,15,169	0/0:7,0:7:21:0,21,231	0/0:15,0:15:45:0,45,514	0/0:35,0:35:99:0,99,1190	0/0:3,0:3:9:0,9,79	0/0:7,0:7:18:0,18,270	0/0:6,0:6:15:0,15,225	0/0:17,0:17:45:0,45,675	0/0:15,0:15:39:0,39,585	0/0:10,0:10:30:0,30,302	0/0:13,0:13:39:0,39,413	0/0:6,0:6:18:0,18,166	0/0:8,0:8:21:0,21,315	0/0:16,0:16:45:0,45,675	0/0:10,0:10:30:0,30,265	0/0:4,0:4:9:0,9,135	0/0:7,0:7:21:0,21,194	0/0:2,0:2:6:0,6,73
chr8	13116977	.	G	T	62.3	.	1	0.013	78	-1.383e+00	288	0.0000	0.000	-0.0049	1	0.013	60.00	0.00	15.58	0.00	0.105	INTRON(MODIFIER||||Cul4a|protein_coding|CODING|ENSMUST00000016680|3)	GT:AD:DP:GQ:PGT:PID:PL:PS	Cul4a	MODIFIER	INTRON	protein_coding	0/0:20,0:20:48:.:.:0,48,720	0/0:7,0:7:18:.:.:0,18,270	0/0:15,0:15:45:.:.:0,45,485	0/0:8,0:8:24:.:.:0,24,215	0/0:3,0:3:9:.:.:0,9,96	0/0:5,0:5:15:.:.:0,15,195	0/0:10,0:10:24:.:.:0,24,360	0/0:12,0:12:36:.:.:0,36,402	0/0:5,0:5:9:.:.:0,9,135	0/0:5,0:5:15:.:.:0,15,127	0/0:4,0:4:12:.:.:0,12,120	0/0:9,0:9:21:.:.:0,21,315	0/0:7,0:7:21:.:.:0,21,273	0/0:13,0:13:39:.:.:0,39,406	0/0:14,0:14:42:.:.:0,42,418	0|1:2,2:4:78:0|1:13116977_G_T:78,0,78:13116977	0/0:10,0:10:27:.:.:0,27,405	0/0:10,0:10:27:.:.:0,27,405	0/0:10,0:10:30:.:.:0,30,278	0/0:2,0:2:6:.:.:0,6,70	0/0:6,0:6:18:.:.:0,18,141	0/0:2,0:2:6:.:.:0,6,61
chr8	13116978	.	C	T	62.43	.	1	0.013	78	-1.383e+00	277	0.0000	0.000	-0.0131	1	0.013	60.00	0.00	15.61	0.00	0.105	INTRON(MODIFIER||||Cul4a|protein_coding|CODING|ENSMUST00000016680|3)	GT:AD:DP:GQ:PGT:PID:PL:PS	Cul4a	MODIFIER	INTRON	protein_coding	0/0:19,0:19:45:.:.:0,45,675	0/0:7,0:7:18:.:.:0,18,270	0/0:15,0:15:45:.:.:0,45,485	0/0:8,0:8:24:.:.:0,24,215	0/0:3,0:3:9:.:.:0,9,96	0/0:5,0:5:12:.:.:0,12,180	0/0:7,0:7:21:.:.:0,21,234	0/0:12,0:12:36:.:.:0,36,402	0/0:2,0:2:6:.:.:0,6,55	0/0:4,0:4:12:.:.:0,12,93	0/0:4,0:4:12:.:.:0,12,120	0/0:7,0:7:15:.:.:0,15,225	0/0:7,0:7:21:.:.:0,21,273	0/0:13,0:13:39:.:.:0,39,406	0/0:14,0:14:42:.:.:0,42,418	0|1:2,2:4:78:0|1:13116977_G_T:78,0,78:13116977	0/0:10,0:10:27:.:.:0,27,405	0/0:10,0:10:27:.:.:0,27,405	0/0:10,0:10:13:.:.:0,13,253	0/0:1,0:1:3:.:.:0,3,29	0/0:6,0:6:18:.:.:0,18,141	0/0:2,0:2:6:.:.:0,6,61
chr8	13117178	.	AT	A	102.8	.	2	0.026	78	-9.670e-01	86	0.0769	3.424	0.2494	3	0.038	60.00	0.00	17.13	0.967	0.055	INTRON(MODIFIER||||Cul4a|protein_coding|CODING|ENSMUST00000016680|3)	GT:AD:DP:GQ:PL	Cul4a	MODIFIER	INTRON	protein_coding	0/0:3,0:3:9:0,9,86	0/0:0,0:0:0:0,0,0	0/0:3,0:3:9:0,9,102	0/0:0,0:0:0:0,0,0	0/0:0,0:0:0:0,0,0	0/0:3,0:3:9:0,9,80	0/0:3,0:3:9:0,9,81	0/0:9,0:9:27:0,27,311	0/0:0,0:0:0:0,0,0	0/0:1,0:1:3:0,3,30	0/0:5,0:5:15:0,15,174	0/0:2,0:2:6:0,6,71	0/1:1,2:3:19:47,0,19	0/0:4,0:4:12:0,12,80	0/1:1,2:3:2:48,0,2	0/0:1,0:1:3:0,3,28	0/0:2,0:2:6:0,6,39	0/0:3,0:3:9:0,9,81	0/0:3,0:3:9:0,9,79	0/0:0,0:0:0:0,0,0	0/0:3,0:3:9:0,9,105	0/0:0,0:0:0:0,0,0
chr8	104519048	.	G	A	30.02	.	1	0.013	78	-9.670e-01	80	0.0000	0.000	0.2997	2	0.026	60.00	0.00	10.01	0.967	0.223	UPSTREAM(MODIFIER||1999||Nae1|retained_intron|CODING|ENSMUST00000160148|)	GT:AD:DP:GQ:PL	Nae1	MODIFIER	UPSTREAM	retained_intron	0/0:2,0:2:3:0,3,45	0/0:0,0:0:0:0,0,0	0/0:5,0:5:12:0,12,180	0/0:1,0:1:3:0,3,37	0/0:3,0:3:9:0,9,94	0/0:1,0:1:3:0,3,28	0/0:0,0:0:0:0,0,0	0/0:0,0:0:0:0,0,0	0/0:0,0:0:0:0,0,0	0/0:0,0:0:0:0,0,0	0/0:1,0:1:3:0,3,25	0/0:3,0:3:6:0,6,90	0/0:5,0:5:15:0,15,156	0/0:5,0:5:15:0,15,168	0/0:4,0:4:12:0,12,123	0/0:2,0:2:6:0,6,64	0/0:1,0:1:3:0,3,31	0/0:8,0:8:15:0,15,225	0/0:4,0:4:12:0,12,107	0/0:0,0:0:0:0,0,0	0/1:1,2:3:32:40,0,32	0/0:2,0:2:3:0,3,45
chr8	104522877	.	C	CT	31.47	.	1	0.013	78	0.431	93	0.0000	0.000	0.2939	2	0.026	60.00	0.00	7.87	0.674	0.693	UPSTREAM(MODIFIER||4835||Nae1|retained_intron|CODING|ENSMUST00000159330|)	GT:AD:DP:GQ:PL	Nae1	MODIFIER	UPSTREAM	retained_intron	0/0:3,0:3:9:0,9,112	0/0:0,0:0:0:0,0,0	0/0:2,0:2:3:0,3,45	0/0:1,0:1:3:0,3,30	0/0:0,0:0:0:0,0,0	0/0:1,0:1:3:0,3,18	0/0:3,0:3:9:0,9,87	0/0:0,0:0:0:0,0,0	0/0:0,0:0:0:0,0,0	0/0:0,0:0:0:0,0,0	0/0:3,0:3:9:0,9,99	0/0:4,0:4:6:0,6,90	0/0:2,0:2:6:0,6,49	0/0:0,0:0:0:0,0,0	0/0:0,0:0:0:0,0,0	0/0:0,0:0:0:0,0,0	0/0:5,0:5:12:0,12,180	0/0:11,0:11:24:0,24,360	0/0:2,0:2:6:0,6,65	0/0:0,0:0:0:0,0,0	0/0:1,0:1:3:0,3,36	0/0:2,0:2:6:0,6,68
chr8	104527904	.	TA	TAA,T	141.07	.	2,2	0.026,0.026	78	0.00	85	0.4784	1.987	0.1982	3,3	0.038,0.038	60.00	0.00	8.82	0.524	0.307	UPSTREAM(MODIFIER||623||Nae1|retained_intron|CODING|ENSMUST00000212514|)	GT:AD:DP:GQ:PL	Nae1	MODIFIER	UPSTREAM	retained_intron	0/1:3,2,0:5:37:37,0,63,46,69,116	0/0:1,0,0:1:3:0,3,13,3,13,13	0/0:5,0,0:5:15:0,15,154,15,154,154	0/0:0,0,0:0:0:0,0,0,0,0,0	0/0:2,0,0:2:0:0,0,0,0,0,0	0/0:5,0,0:5:15:0,15,130,15,130,130	0/0:0,0,0:0:0:0,0,0,0,0,0	0/0:0,0,0:0:0:0,0,0,0,0,0	0/0:0,0,0:0:0:0,0,0,0,0,0	0/0:0,0,0:0:0:0,0,0,0,0,0	0/0:3,0,0:3:6:0,6,90,6,90,90	0/1:1,3,0:4:15:51,0,15,54,23,77	0/0:3,0,0:3:3:0,3,45,3,45,45	0/0:1,0,0:1:3:0,3,14,3,14,14	0/0:3,0,0:3:9:0,9,108,9,108,108	0/0:1,0,0:1:3:0,3,16,3,16,16	0/0:1,0,0:1:3:0,3,16,3,16,16	0/0:3,0,0:3:9:0,9,67,9,67,67	0/0:3,0,0:3:9:0,9,100,9,100,100	0/2:2,0,2:4:41:41,47,94,0,47,41	0/0:0,0,0:0:0:0,0,0,0,0,0	0/0:1,0,0:1:3:0,3,13,3,13,13
chr8	104528200	.	C	CT	223.36	.	2	0.026	78	-5.000e-01	1456	0.0568	14.054	-0.0263	2	0.026	60.00	0.00	5.88	1.03	0.697	FRAME_SHIFT(HIGH||agc/aAgc|S79K?|Nae1|protein_coding|CODING|ENSMUST00000034349|4)	GT:AD:DP:GQ:PL	Nae1	HIGH	FRAME_SHIFT	protein_coding	0/0:32,0:32:93:0,93,988	0/0:52,0:52:99:0,120,1800	0/0:41,0:41:99:0,119,1367	0/0:43,0:43:99:0,120,1800	0/0:48,0:48:99:0,120,1800	0/0:34,0:34:93:0,93,1395	0/0:51,0:51:99:0,120,1800	0/0:46,0:46:99:0,120,1800	0/0:38,0:38:99:0,114,1179	0/0:48,0:48:99:0,120,1800	0/0:24,0:24:69:0,69,1035	0/0:31,0:31:90:0,90,1102	0/0:24,0:24:61:0,61,784	0/0:34,0:34:93:0,93,1395	0/0:30,0:30:90:0,90,970	0/1:6,6:12:99:150,0,151	0/0:17,0:17:51:0,51,531	0/0:44,0:44:99:0,120,1800	0/0:28,0:28:81:0,81,1215	0/0:16,0:16:48:0,48,477	0/0:44,0:44:99:0,114,1422	0/0:40,0:40:99:0,111,1665
chr8	104528230	.	G	GA	60	.	1	0.013	78	0.328	80	0.0000	0.000	0.1435	2	0.026	60.00	0.00	8.57	-4.840e-01	1.179	UPSTREAM(MODIFIER||316||Nae1|retained_intron|CODING|ENSMUST00000160913|)	GT:AD:DP:GQ:PL	Nae1	MODIFIER	UPSTREAM	retained_intron	0/0:5,0:5:15:0,15,186	0/0:1,0:1:3:0,3,28	0/0:1,0:1:3:0,3,26	0/0:1,0:1:3:0,3,28	0/0:1,0:1:3:0,3,32	0/0:4,0:4:12:0,12,123	0/0:1,0:1:3:0,3,28	0/0:0,0:0:0:0,0,0	0/0:4,0:4:12:0,12,117	0/0:0,0:0:0:0,0,0	0/0:1,0:1:3:0,3,25	0/0:2,0:2:6:0,6,54	0/0:2,0:2:6:0,6,66	0/0:0,0:0:0:0,0,0	0/0:1,0:1:3:0,3,35	0/0:1,0:1:3:0,3,16	0/0:3,0:3:9:0,9,74	0/0:3,0:3:9:0,9,86	0/0:3,0:3:9:0,9,85	0/0:3,0:3:9:0,9,90	0/0:2,0:2:6:0,6,50	0/0:2,0:2:6:0,6,72
chr8	104528456	.	A	G	34.39	.	1	0.013	78	-7.480e-01	288	0.0000	0.000	0.1301	1	0.013	60.00	0.00	2.87	0.172	0.551	UPSTREAM(MODIFIER||541||Nae1|retained_intron|CODING|ENSMUST00000160913|)	GT:AD:DP:GQ:PL	Nae1	MODIFIER	UPSTREAM	retained_intron	0/0:17,0:17:48:0,48,720	0/0:4,0:4:12:0,12,120	0/0:19,0:19:54:0,54,810	0/0:4,0:4:12:0,12,99	0/0:2,0:2:6:0,6,49	0/0:10,0:10:27:0,27,405	0/0:10,0:10:27:0,27,405	0/0:6,0:6:18:0,18,201	0/0:7,0:7:21:0,21,167	0/0:0,0:0:0:0,0,0	0/0:7,0:7:18:0,18,270	0/0:8,0:8:24:0,24,221	0/0:5,0:5:15:0,15,143	0/0:6,0:6:15:0,15,225	0/0:9,0:9:27:0,27,237	0/0:2,0:2:6:0,6,62	0/0:7,0:7:21:0,21,228	0/0:14,0:14:33:0,33,495	0/0:10,0:10:30:0,30,309	0/0:3,0:3:9:0,9,64	0/0:7,0:7:18:0,18,270	0/0:7,0:7:21:0,21,205
chr8	104528813	.	GA	GAA,G	95.01	.	1,1	0.013,0.013	78	0.126	113	0.0695	0.000	0.1583	2,2	0.026,0.026	60.00	0.00	10.56	1.38	1.022	UPSTREAM(MODIFIER||899||Nae1|retained_intron|CODING|ENSMUST00000160913|)	GT:AD:DP:GQ:PL	Nae1	MODIFIER	UPSTREAM	retained_intron	0/0:4,0,0:4:6:0,6,90,6,90,90	0/0:1,0,0:1:3:0,3,35,3,35,35	0/0:6,0,0:6:18:0,18,187,18,187,187	0/0:1,0,0:1:3:0,3,32,3,32,32	0/0:8,0,0:8:15:0,15,225,15,225,225	0/0:1,0,0:1:3:0,3,36,3,36,36	0/0:1,0,0:1:3:0,3,29,3,29,29	0/0:5,0,0:5:12:0,12,180,12,180,180	0/0:2,0,0:2:6:0,6,72,6,72,72	0/0:0,0,0:0:0:0,0,0,0,0,0	0/0:2,0,0:2:6:0,6,39,6,39,39	0/0:1,0,0:1:0:0,0,0,0,0,0	0/0:0,0,0:0:0:0,0,0,0,0,0	0/0:6,0,0:6:18:0,18,195,18,195,195	0/0:0,0,0:0:0:0,0,0,0,0,0	0/0:2,0,0:2:6:0,6,72,6,72,72	0/0:1,0,0:1:3:0,3,26,3,26,26	0/0:10,0,0:10:27:0,27,405,27,405,405	0/0:2,0,0:2:6:0,6,53,6,53,53	0/0:1,0,0:1:3:0,3,38,3,38,38	0/0:1,0,0:1:3:0,3,37,3,37,37	0/0:1,0,0:1:3:0,3,18,3,18,18
chr8	104529103	.	C	A	45.98	.	2	0.026	78		16	0.0000	0.000	0.3193	4	0.051	60.00		22.99		0.693	UPSTREAM(MODIFIER||1188||Nae1|retained_intron|CODING|ENSMUST00000160913|)	GT:AD:DP:GQ:PL	Nae1	MODIFIER	UPSTREAM	retained_intron	0/0:1,0:1:3:0,3,28	0/0:0,0:0:0:0,0,0	0/0:0,0:0:0:0,0,0	0/0:0,0:0:0:0,0,0	0/0:1,0:1:3:0,3,20	0/0:0,0:0:0:0,0,0	0/0:0,0:0:0:0,0,0	0/0:1,0:1:3:0,3,29	0/0:0,0:0:0:0,0,0	0/0:0,0:0:0:0,0,0	0/0:0,0:0:0:0,0,0	0/0:0,0:0:0:0,0,0	0/0:0,0:0:0:0,0,0	0/0:0,0:0:0:0,0,0	0/0:0,0:0:0:0,0,0	0/0:1,0:1:3:0,3,29	0/0:1,0:1:3:0,3,20	0/0:1,0:1:3:0,3,26	0/0:0,0:0:0:0,0,0	0/0:0,0:0:0:0,0,0	0/0:1,0:1:3:0,3,26	0/0:0,0:0:0:0,0,0
chr8	104529272	.	A	G	32.84	.	2	0.026	78		63	0.0000	0.000	0.2848	2	0.026	60.00		16.42		0.693	UPSTREAM(MODIFIER||1357||Nae1|retained_intron|CODING|ENSMUST00000160913|)	GT:AD:DP:GQ:PL	Nae1	MODIFIER	UPSTREAM	retained_intron	0/0:3,0:3:9:0,9,114	0/0:0,0:0:0:0,0,0	0/0:2,0:2:6:0,6,73	0/0:2,0:2:6:0,6,49	0/0:1,0:1:3:0,3,32	0/0:2,0:2:6:0,6,77	0/0:4,0:4:12:0,12,136	0/0:2,0:2:3:0,3,45	0/0:2,0:2:6:0,6,53	1/1:0,2:2:6:49,6,0	0/0:1,0:1:3:0,3,21	0/0:1,0:1:3:0,3,11	0/0:2,0:2:6:0,6,79	0/0:1,0:1:3:0,3,16	0/0:4,0:4:12:0,12,130	0/0:3,0:3:9:0,9,82	0/0:1,0:1:3:0,3,26	0/0:0,0:0:0:0,0,0	0/0:1,0:1:3:0,3,15	0/0:0,0:0:0:0,0,0	0/0:2,0:2:6:0,6,65	0/0:1,0:1:3:0,3,29
chrX	20658333	.	A	T	34.78	.	1	0.013	78	-9.670e-01	33	0.0000	0.000	0.2955	3	0.038	60.00	0.00	11.59	0.967	0.223	START_GAINED(LOW||||Uba1|protein_coding|CODING|ENSMUST00000089217|1)	GT:AD:DP:GQ:PL	Uba1	LOW	START_GAINED	protein_coding	0/0:0,0:0:0:0,0,0	0/0:0,0:0:0:0,0,0	0/0:0,0:0:0:0,0,0	0/0:2,0:2:6:0,6,49	0/0:0,0:0:0:0,0,0	0/0:0,0:0:0:0,0,0	0/0:1,0:1:3:0,3,24	0/0:0,0:0:0:0,0,0	0/0:0,0:0:0:0,0,0	0/1:1,2:3:30:40,0,30	0/0:2,0:2:6:0,6,49	0/0:0,0:0:0:0,0,0	0/0:2,0:2:6:0,6,42	0/0:1,0:1:3:0,3,14	0/0:2,0:2:6:0,6,71	0/0:0,0:0:0:0,0,0	0/0:0,0:0:0:0,0,0	0/0:1,0:1:3:0,3,29	0/0:2,0:2:6:0,6,38	0/0:2,0:2:6:0,6,49	0/0:0,0:0:0:0,0,0	0/0:4,0:4:12:0,12,108
chrX	38533286	.	CT	C	51.88	.	2	0.026	78	-6.190e-01	696	0.0583	0.000	0.1719	2	0.026	60.00	0.00	2.59	0.619	0.495	UTR_3_PRIME(MODIFIER||346||Cul4b|protein_coding|CODING|ENSMUST00000115118|23)	GT:AD:DP:GQ:PL	Cul4b	MODIFIER	UTR_3_PRIME	protein_coding	0/0:8,0:8:24:0,24,216	0/0:28,0:28:81:0,81,1215	0/0:17,0:17:51:0,51,527	0/0:42,0:42:99:0,99,1296	0/0:10,0:10:30:0,30,293	0/0:21,0:21:63:0,63,630	0/0:35,0:35:90:0,90,1055	0/0:41,0:41:99:0,102,1419	0/1:6,2:8:45:45,0,177	0/0:10,0:10:17:0,17,314	0/0:15,0:15:39:0,39,585	0/0:19,0:19:57:0,57,601	0/0:16,0:16:45:0,45,675	0/0:21,0:21:60:0,60,639	0/0:15,0:15:8:0,8,319	0/0:0,0:0:0:0,0,0	0/0:5,0:5:15:0,15,142	0/0:22,0:22:63:0,63,674	0/0:15,0:15:42:0,42,630	0/0:9,0:9:27:0,27,213	0/0:10,0:10:27:0,27,405	0/0:31,0:31:78:0,78,1170
chrX	38545611	.	GA	G	45.13	.	1	0.013	78	-9.670e-01	85	0.0000	0.000	0.2719	2	0.026	60.00	0.00	15.04	-4.310e-01	0.223	INTRON(MODIFIER||||Cul4b|protein_coding|CODING|ENSMUST00000050083|14)	GT:AD:DP:GQ:PL	Cul4b	MODIFIER	INTRON	protein_coding	0/0:2,0:2:3:0,3,45	0/0:2,0:2:6:0,6,49	0/0:5,0:5:15:0,15,152	0/0:2,0:2:6:0,6,53	0/0:4,0:4:12:0,12,137	0/0:0,0:0:0:0,0,0	0/0:1,0:1:3:0,3,37	0/0:5,0:5:15:0,15,160	0/0:1,0:1:3:0,3,29	0/0:2,0:2:6:0,6,49	0/0:1,0:1:3:0,3,36	0/0:4,0:4:9:0,9,135	0/0:3,0:3:6:0,6,90	0/0:5,0:5:15:0,15,128	0/0:1,0:1:0:0,0,0	0/1:1,2:3:24:56,0,24	0/0:2,0:2:6:0,6,49	0/0:2,0:2:6:0,6,49	0/0:1,0:1:3:0,3,14	0/0:1,0:1:3:0,3,31	0/0:0,0:0:0:0,0,0	0/0:2,0:2:6:0,6,75
chrX	38564354	.	T	TG	64.77	.	2	0.026	78	0.431	151	0.0616	0.000	0.0364	3	0.038	60.00	0.00	9.25	-4.310e-01	0.941	UTR_5_PRIME(MODIFIER||134||Cul4b|nonsense_mediated_decay|CODING|ENSMUST00000147129|1)	GT:AD:DP:GQ:PL	Cul4b	MODIFIER	UTR_5_PRIME	nonsense_mediated_decay	0/1:2,2:4:42:42,0,43	0/0:3,0:3:9:0,9,104	0/0:1,0:1:3:0,3,18	0/0:3,0:3:9:0,9,108	0/0:3,0:3:9:0,9,98	0/0:6,0:6:6:0,6,90	0/1:1,2:3:19:45,0,19	0/0:6,0:6:18:0,18,202	0/0:3,0:3:9:0,9,90	0/0:2,0:2:6:0,6,71	0/0:8,0:8:18:0,18,270	0/0:6,0:6:18:0,18,201	0/0:8,0:8:21:0,21,315	0/0:8,0:8:21:0,21,315	0/0:4,0:4:9:0,9,135	0/0:2,0:2:6:0,6,65	0/0:2,0:2:6:0,6,51	0/0:10,0:10:24:0,24,360	0/0:5,0:5:12:0,12,180	0/0:6,0:6:12:0,12,180	0/0:2,0:2:3:0,3,45	0/0:4,0:4:12:0,12,121
[truncated: 17 more columns]
